# Supplementary material for: Alcohol and Metabolic Stress Synergize to Dysregulate Mitochondrial Health and Lipid Metabolism; Evidence from a Hepatocyte Spheroid Model
Source: Function (Oxf). 2025 Nov 3;6(6):zqaf049. doi: 10.1093/function/zqaf049 (PMC12605769; doi:10.1093/function/zqaf049)
Supplement: zqaf049_Supplemental_Files [file zqaf049_supplemental_files.zip]

Archive with 2 entries (2 files):
- Supplemental_Information_10052025_revision_submitted.docx
- Supplementary_Tables1.to.7_10062025_submitted.xlsx
