# Supplementary material for: Alcohol and Metabolic Stress Synergize to Dysregulate Mitochondrial Health and Lipid Metabolism; Evidence from a Hepatocyte Spheroid Model
Source: Function (Oxf). 2025 Nov 3;6(6):zqaf049. doi: 10.1093/function/zqaf049 (PMC12605769; doi:10.1093/function/zqaf049)
Supplement: zqaf049_Supplemental_Files [file zqaf049_supplemental_files.zip › Supplementary_Tables1.to.7_10062025_submitted.xlsx]

## Sheet: Supplementary Table 1
	Overall Test							Post-hoc Tests
	Figure Panel	Data Type	Type of Statistical Test	Source of Variation	P value	P value summary		Figure Panel	Data Type	Type of Statistical Test	Post-hoc Tests	Comparisons	Summary	Adjusted P Value	N1	N2
	1B	Diameter	3way ANOVA	Sugar	0.2719	ns		1B	Diameter	3way ANOVA	Tukey's mulptiple comparisons	Row 1:C vs. Row 1:E	ns	0.6902	14	12
	1B	Diameter	3way ANOVA	Fat	0.8234	ns		1B	Diameter	3way ANOVA	Tukey's mulptiple comparisons	Row 1:C vs. Row 1:F	ns	0.2593	14	3
	1B	Diameter	3way ANOVA	Ethanol	0.8979	ns		1B	Diameter	3way ANOVA	Tukey's mulptiple comparisons	Row 1:C vs. Row 1:EF	ns	0.9872	14	3
	1B	Diameter	3way ANOVA	Sugar x Fat	0.0519	ns		1B	Diameter	3way ANOVA	Tukey's mulptiple comparisons	Row 1:C vs. S:C	ns	0.6902	14	3
	1B	Diameter	3way ANOVA	Sugar x Ethanol	0.5456	ns		1B	Diameter	3way ANOVA	Tukey's mulptiple comparisons	Row 1:C vs. S:E	ns	>0.9999	14	3
	1B	Diameter	3way ANOVA	Fat x Ethanol	0.5955	ns		1B	Diameter	3way ANOVA	Tukey's mulptiple comparisons	Row 1:C vs. S:F	ns	0.6936	14	13
	1B	Diameter	3way ANOVA	Sugar x Fat x Ethanol	0.0031	**		1B	Diameter	3way ANOVA	Tukey's mulptiple comparisons	Row 1:C vs. S:EF	ns	0.5538	14	12
								1B	Diameter	3way ANOVA	Tukey's mulptiple comparisons	Row 1:E vs. Row 1:F	ns	0.8802	12	3
								1B	Diameter	3way ANOVA	Tukey's mulptiple comparisons	Row 1:E vs. Row 1:EF	ns	>0.9999	12	3
								1B	Diameter	3way ANOVA	Tukey's mulptiple comparisons	Row 1:E vs. S:C	ns	0.9981	12	3
								1B	Diameter	3way ANOVA	Tukey's mulptiple comparisons	Row 1:E vs. S:E	ns	0.9925	12	3
								1B	Diameter	3way ANOVA	Tukey's mulptiple comparisons	Row 1:E vs. S:F	*	0.0346	12	13
								1B	Diameter	3way ANOVA	Tukey's mulptiple comparisons	Row 1:E vs. S:EF	ns	>0.9999	12	12
								1B	Diameter	3way ANOVA	Tukey's mulptiple comparisons	Row 1:F vs. Row 1:EF	ns	0.9304	3	3
								1B	Diameter	3way ANOVA	Tukey's mulptiple comparisons	Row 1:F vs. S:C	ns	0.9993	3	3
								1B	Diameter	3way ANOVA	Tukey's mulptiple comparisons	Row 1:F vs. S:E	ns	0.6942	3	3
								1B	Diameter	3way ANOVA	Tukey's mulptiple comparisons	Row 1:F vs. S:F	*	0.0254	3	13
								1B	Diameter	3way ANOVA	Tukey's mulptiple comparisons	Row 1:F vs. S:EF	ns	0.9255	3	12
								1B	Diameter	3way ANOVA	Tukey's mulptiple comparisons	Row 1:EF vs. S:C	ns	0.9981	3	3
								1B	Diameter	3way ANOVA	Tukey's mulptiple comparisons	Row 1:EF vs. S:E	ns	0.9996	3	3
								1B	Diameter	3way ANOVA	Tukey's mulptiple comparisons	Row 1:EF vs. S:F	ns	0.5673	3	13
								1B	Diameter	3way ANOVA	Tukey's mulptiple comparisons	Row 1:EF vs. S:EF	ns	>0.9999	3	12
								1B	Diameter	3way ANOVA	Tukey's mulptiple comparisons	S:C vs. S:E	ns	0.946	3	3
								1B	Diameter	3way ANOVA	Tukey's mulptiple comparisons	S:C vs. S:F	ns	0.1445	3	13
								1B	Diameter	3way ANOVA	Tukey's mulptiple comparisons	S:C vs. S:EF	ns	0.9996	3	12
								1B	Diameter	3way ANOVA	Tukey's mulptiple comparisons	S:E vs. S:F	ns	0.9118	3	13
								1B	Diameter	3way ANOVA	Tukey's mulptiple comparisons	S:E vs. S:EF	ns	0.9822	3	12
								1B	Diameter	3way ANOVA	Tukey's mulptiple comparisons	S:F vs. S:EF	*	0.0197	13	12
	Overall Test							Post-hoc Tests
	Figure Panel	Data Type	Type of Statistical Test	Source of Variation	P value	P value summary		Figure Panel	Data Type	Type of Statistical Test	Post-hoc Tests	Comparisons	Summary	Individual P Value	N1	N2
	1B	Isolated DNA	2way ANOVA	Interaction	0.9918	ns		1B	Isolated DNA	2way ANOVA	Uncorrected Fisher's LSD	Vehicle:Control vs. Vehicle:Ethanol	ns	0.8718	3	3
	1B	Isolated DNA	2way ANOVA	Sugar Fat	0.5663	ns		1B	Isolated DNA	2way ANOVA	Uncorrected Fisher's LSD	Vehicle:Control vs. Sugar Fat:Control	ns	0.6887	3	3
	1B	Isolated DNA	2way ANOVA	Ethanol	0.8116	ns		1B	Isolated DNA	2way ANOVA	Uncorrected Fisher's LSD	Vehicle:Control vs. Sugar Fat:Ethanol	ns	0.5669	3	3
								1B	Isolated DNA	2way ANOVA	Uncorrected Fisher's LSD	Vehicle:Ethanol vs. Sugar Fat:Control	ns	0.8098	3	3
								1B	Isolated DNA	2way ANOVA	Uncorrected Fisher's LSD	Vehicle:Ethanol vs. Sugar Fat:Ethanol	ns	0.6782	3	3
								1B	Isolated DNA	2way ANOVA	Uncorrected Fisher's LSD	Sugar Fat:Control vs. Sugar Fat:Ethanol	ns	0.8604	3	3
	Overall Test							Post-hoc Tests
	Figure Panel	Data Type	Type of Statistical Test	Source of Variation	P value	P value summary		Figure Panel	Data Type	Type of Statistical Test	Post-hoc Tests	Comparisons	Summary	Individual P Value	N1	N2
	1D	Supernatant Albumin	3way ANOVA	Sugar	<0.0001	****		1D	Supernatant Albumin	3way ANOVA	Uncorrected Fisher's LSD	Row 1:C vs. Row 1:E	ns	0.6306	5	4
	1D	Supernatant Albumin	3way ANOVA	Fat	0.0004	***		1D	Supernatant Albumin	3way ANOVA	Uncorrected Fisher's LSD	Row 1:C vs. Row 1:F	***	0.0008	5	3
	1D	Supernatant Albumin	3way ANOVA	Ethanol	0.0346	*		1D	Supernatant Albumin	3way ANOVA	Uncorrected Fisher's LSD	Row 1:C vs. Row 1:EF	ns	0.5495	5	3
	1D	Supernatant Albumin	3way ANOVA	Sugar x Fat	0.5196	ns		1D	Supernatant Albumin	3way ANOVA	Uncorrected Fisher's LSD	Row 1:C vs. S:C	*	0.0223	5	3
	1D	Supernatant Albumin	3way ANOVA	Sugar x Ethanol	0.1834	ns		1D	Supernatant Albumin	3way ANOVA	Uncorrected Fisher's LSD	Row 1:C vs. S:E	*	0.0184	5	3
	1D	Supernatant Albumin	3way ANOVA	Fat x Ethanol	0.0963	ns		1D	Supernatant Albumin	3way ANOVA	Uncorrected Fisher's LSD	Row 1:C vs. S:F	ns	0.7584	5	4
	1D	Supernatant Albumin	3way ANOVA	Sugar x Fat x Ethanol	0.3154	ns		1D	Supernatant Albumin	3way ANOVA	Uncorrected Fisher's LSD	Row 1:C vs. S:EF	ns	0.2394	5	4
								1D	Supernatant Albumin	3way ANOVA	Uncorrected Fisher's LSD	Row 1:E vs. Row 1:F	***	0.0004	4	3
								1D	Supernatant Albumin	3way ANOVA	Uncorrected Fisher's LSD	Row 1:E vs. Row 1:EF	ns	0.3238	4	3
								1D	Supernatant Albumin	3way ANOVA	Uncorrected Fisher's LSD	Row 1:E vs. S:C	ns	0.0673	4	3
								1D	Supernatant Albumin	3way ANOVA	Uncorrected Fisher's LSD	Row 1:E vs. S:E	ns	0.0569	4	3
								1D	Supernatant Albumin	3way ANOVA	Uncorrected Fisher's LSD	Row 1:E vs. S:F	ns	0.8687	4	4
								1D	Supernatant Albumin	3way ANOVA	Uncorrected Fisher's LSD	Row 1:E vs. S:EF	ns	0.5005	4	4
								1D	Supernatant Albumin	3way ANOVA	Uncorrected Fisher's LSD	Row 1:F vs. Row 1:EF	**	0.0074	3	3
								1D	Supernatant Albumin	3way ANOVA	Uncorrected Fisher's LSD	Row 1:F vs. S:C	****	<0.0001	3	3
								1D	Supernatant Albumin	3way ANOVA	Uncorrected Fisher's LSD	Row 1:F vs. S:E	****	<0.0001	3	3
								1D	Supernatant Albumin	3way ANOVA	Uncorrected Fisher's LSD	Row 1:F vs. S:F	***	0.0006	3	4
								1D	Supernatant Albumin	3way ANOVA	Uncorrected Fisher's LSD	Row 1:F vs. S:EF	****	<0.0001	3	4
								1D	Supernatant Albumin	3way ANOVA	Uncorrected Fisher's LSD	Row 1:EF vs. S:C	*	0.012	3	3
								1D	Supernatant Albumin	3way ANOVA	Uncorrected Fisher's LSD	Row 1:EF vs. S:E	*	0.01	3	3
								1D	Supernatant Albumin	3way ANOVA	Uncorrected Fisher's LSD	Row 1:EF vs. S:F	ns	0.402	3	4
								1D	Supernatant Albumin	3way ANOVA	Uncorrected Fisher's LSD	Row 1:EF vs. S:EF	ns	0.1148	3	4
								1D	Supernatant Albumin	3way ANOVA	Uncorrected Fisher's LSD	S:C vs. S:E	ns	0.9373	3	3
								1D	Supernatant Albumin	3way ANOVA	Uncorrected Fisher's LSD	S:C vs. S:F	*	0.0495	3	4
								1D	Supernatant Albumin	3way ANOVA	Uncorrected Fisher's LSD	S:C vs. S:EF	ns	0.2094	3	4
								1D	Supernatant Albumin	3way ANOVA	Uncorrected Fisher's LSD	S:E vs. S:F	*	0.0416	3	4
								1D	Supernatant Albumin	3way ANOVA	Uncorrected Fisher's LSD	S:E vs. S:EF	ns	0.1821	3	4
								1D	Supernatant Albumin	3way ANOVA	Uncorrected Fisher's LSD	S:F vs. S:EF	ns	0.4033	4	4
	Overall Test							Post-hoc Tests
	Figure Panel	Data Type	Type of Statistical Test	Source of Variation	P value	P value summary		Figure Panel	Data Type	Type of Statistical Test	Post-hoc Tests	Comparisons	Summary	Individual P Value	N1	N2
	1E	ADH1 gene expression	2way ANOVA	Interaction	0.0912	ns		1E	ADH1 gene expression	2way ANOVA	Uncorrected Fisher's LSD	Vehicle:Control vs. Vehicle:Ethanol	*	0.0122	4	4
	1E	ADH1 gene expression	2way ANOVA	Sugar Fat	0.0035	**		1E	ADH1 gene expression	2way ANOVA	Uncorrected Fisher's LSD	Vehicle:Control vs. Sugar Fat:Control	ns	0.2314	4	4
	1E	ADH1 gene expression	2way ANOVA	Ethanol	0.0377	*		1E	ADH1 gene expression	2way ANOVA	Uncorrected Fisher's LSD	Vehicle:Control vs. Sugar Fat:Ethanol	ns	0.3818	4	4
								1E	ADH1 gene expression	2way ANOVA	Uncorrected Fisher's LSD	Vehicle:Ethanol vs. Sugar Fat:Control	**	0.0012	4	4
								1E	ADH1 gene expression	2way ANOVA	Uncorrected Fisher's LSD	Vehicle:Ethanol vs. Sugar Fat:Ethanol	**	0.0023	4	4
								1E	ADH1 gene expression	2way ANOVA	Uncorrected Fisher's LSD	Sugar Fat:Control vs. Sugar Fat:Ethanol	ns	0.7304	4	4
	Overall Test							Post-hoc Tests
	Figure Panel	Data Type	Type of Statistical Test	Source of Variation	P value	P value summary		Figure Panel	Data Type	Type of Statistical Test	Post-hoc Tests	Comparisons	Summary	Individual P Value	N1	N2
	1E	ALDH2 gene expression	2way ANOVA	Interaction	0.7091	ns		1E	ALDH2 gene expression	2way ANOVA	Uncorrected Fisher's LSD	Vehicle:Control vs. Vehicle:Ethanol	ns	0.7286	4	4
	1E	ALDH2 gene expression	2way ANOVA	Sugar Fat	0.1693	ns		1E	ALDH2 gene expression	2way ANOVA	Uncorrected Fisher's LSD	Vehicle:Control vs. Sugar Fat:Control	ns	0.4401	4	4
	1E	ALDH2 gene expression	2way ANOVA	Ethanol	0.9215	ns		1E	ALDH2 gene expression	2way ANOVA	Uncorrected Fisher's LSD	Vehicle:Control vs. Sugar Fat:Ethanol	ns	0.3705	4	3
								1E	ALDH2 gene expression	2way ANOVA	Uncorrected Fisher's LSD	Vehicle:Ethanol vs. Sugar Fat:Control	ns	0.2718	4	4
								1E	ALDH2 gene expression	2way ANOVA	Uncorrected Fisher's LSD	Vehicle:Ethanol vs. Sugar Fat:Ethanol	ns	0.2326	4	3
								1E	ALDH2 gene expression	2way ANOVA	Uncorrected Fisher's LSD	Sugar Fat:Control vs. Sugar Fat:Ethanol	ns	0.851	4	3
	Overall Test							Post-hoc Tests
	Figure Panel	Data Type	Type of Statistical Test	Source of Variation	P value	P value summary		Figure Panel	Data Type	Type of Statistical Test	Post-hoc Tests	Comparisons	Summary	Individual P Value	N1	N2
	1E	CYP2E1 gene expression	2way ANOVA	Interaction	0.735	ns		1E	CYP2E1 gene expression	2way ANOVA	Uncorrected Fisher's LSD	Vehicle:Control vs. Vehicle:Ethanol	**	0.0016	4	4
	1E	CYP2E1 gene expression	2way ANOVA	Sugar Fat	0.6518	ns		1E	CYP2E1 gene expression	2way ANOVA	Uncorrected Fisher's LSD	Vehicle:Control vs. Sugar Fat:Control	ns	0.9358	4	4
	1E	CYP2E1 gene expression	2way ANOVA	Ethanol	0.0002	***		1E	CYP2E1 gene expression	2way ANOVA	Uncorrected Fisher's LSD	Vehicle:Control vs. Sugar Fat:Ethanol	**	0.0045	4	4
								1E	CYP2E1 gene expression	2way ANOVA	Uncorrected Fisher's LSD	Vehicle:Ethanol vs. Sugar Fat:Control	**	0.0014	4	4
								1E	CYP2E1 gene expression	2way ANOVA	Uncorrected Fisher's LSD	Vehicle:Ethanol vs. Sugar Fat:Ethanol	ns	0.5777	4	4
								1E	CYP2E1 gene expression	2way ANOVA	Uncorrected Fisher's LSD	Sugar Fat:Control vs. Sugar Fat:Ethanol	**	0.0039	4	4

## Sheet: Supplementary Table 2
	Overall Test							Post-hoc Tests
	Figure Panel	Data Type	Type of Statistical Test	Source of Variation	P value	P value summary		Figure Panel	Data Type	Type of Statistical Test	Post-hoc Tests	Comparisons	Summary	Adjusted P Value	N1	N2
	2A	triglyceride content per spheroid	3way ANOVA	Sugar	0.3273	ns		2A	triglyceride content per spheroid	3way ANOVA	Tukey's mulptiple comparisons	Row 1:C vs. Row 1:E	ns	0.9965	25	19
	2A	triglyceride content per spheroid	3way ANOVA	Fat	<0.0001	****		2A	triglyceride content per spheroid	3way ANOVA	Tukey's mulptiple comparisons	Row 1:C vs. Row 1:F	ns	>0.9999	25	15
	2A	triglyceride content per spheroid	3way ANOVA	Ethanol	<0.0001	****		2A	triglyceride content per spheroid	3way ANOVA	Tukey's mulptiple comparisons	Row 1:C vs. Row 1:EF	****	<0.0001	25	15
	2A	triglyceride content per spheroid	3way ANOVA	Sugar x Fat	0.0232	*		2A	triglyceride content per spheroid	3way ANOVA	Tukey's mulptiple comparisons	Row 1:C vs. S:C	ns	0.9998	25	15
	2A	triglyceride content per spheroid	3way ANOVA	Sugar x Ethanol	0.1254	ns		2A	triglyceride content per spheroid	3way ANOVA	Tukey's mulptiple comparisons	Row 1:C vs. S:E	ns	>0.9999	25	15
	2A	triglyceride content per spheroid	3way ANOVA	Fat x Ethanol	<0.0001	****		2A	triglyceride content per spheroid	3way ANOVA	Tukey's mulptiple comparisons	Row 1:C vs. S:F	ns	>0.9999	25	20
	2A	triglyceride content per spheroid	3way ANOVA	Sugar x Fat x Ethanol	0.0517	ns		2A	triglyceride content per spheroid	3way ANOVA	Tukey's mulptiple comparisons	Row 1:C vs. S:EF	****	<0.0001	25	19
								2A	triglyceride content per spheroid	3way ANOVA	Tukey's mulptiple comparisons	Row 1:E vs. Row 1:F	ns	0.9998	19	15
								2A	triglyceride content per spheroid	3way ANOVA	Tukey's mulptiple comparisons	Row 1:E vs. Row 1:EF	***	0.0001	19	15
								2A	triglyceride content per spheroid	3way ANOVA	Tukey's mulptiple comparisons	Row 1:E vs. S:C	ns	0.9625	19	15
								2A	triglyceride content per spheroid	3way ANOVA	Tukey's mulptiple comparisons	Row 1:E vs. S:E	ns	0.9895	19	15
								2A	triglyceride content per spheroid	3way ANOVA	Tukey's mulptiple comparisons	Row 1:E vs. S:F	ns	0.9987	19	20
								2A	triglyceride content per spheroid	3way ANOVA	Tukey's mulptiple comparisons	Row 1:E vs. S:EF	****	<0.0001	19	19
								2A	triglyceride content per spheroid	3way ANOVA	Tukey's mulptiple comparisons	Row 1:F vs. Row 1:EF	****	<0.0001	15	15
								2A	triglyceride content per spheroid	3way ANOVA	Tukey's mulptiple comparisons	Row 1:F vs. S:C	ns	0.9991	15	15
								2A	triglyceride content per spheroid	3way ANOVA	Tukey's mulptiple comparisons	Row 1:F vs. S:E	ns	>0.9999	15	15
								2A	triglyceride content per spheroid	3way ANOVA	Tukey's mulptiple comparisons	Row 1:F vs. S:F	ns	>0.9999	15	20
								2A	triglyceride content per spheroid	3way ANOVA	Tukey's mulptiple comparisons	Row 1:F vs. S:EF	****	<0.0001	15	19
								2A	triglyceride content per spheroid	3way ANOVA	Tukey's mulptiple comparisons	Row 1:EF vs. S:C	****	<0.0001	15	15
								2A	triglyceride content per spheroid	3way ANOVA	Tukey's mulptiple comparisons	Row 1:EF vs. S:E	****	<0.0001	15	15
								2A	triglyceride content per spheroid	3way ANOVA	Tukey's mulptiple comparisons	Row 1:EF vs. S:F	****	<0.0001	15	20
								2A	triglyceride content per spheroid	3way ANOVA	Tukey's mulptiple comparisons	Row 1:EF vs. S:EF	*	0.0236	15	19
								2A	triglyceride content per spheroid	3way ANOVA	Tukey's mulptiple comparisons	S:C vs. S:E	ns	>0.9999	15	15
								2A	triglyceride content per spheroid	3way ANOVA	Tukey's mulptiple comparisons	S:C vs. S:F	ns	0.9996	15	20
								2A	triglyceride content per spheroid	3way ANOVA	Tukey's mulptiple comparisons	S:C vs. S:EF	****	<0.0001	15	19
								2A	triglyceride content per spheroid	3way ANOVA	Tukey's mulptiple comparisons	S:E vs. S:F	ns	>0.9999	15	20
								2A	triglyceride content per spheroid	3way ANOVA	Tukey's mulptiple comparisons	S:E vs. S:EF	****	<0.0001	15	19
								2A	triglyceride content per spheroid	3way ANOVA	Tukey's mulptiple comparisons	S:F vs. S:EF	****	<0.0001	20	19
	Overall Test							Post-hoc Tests
	Figure Panel	Data Type	Type of Statistical Test	Source of Variation	P value	P value summary		Figure Panel	Data Type	Type of Statistical Test	Post-hoc Tests	Comparisons	Summary	Adjusted P Value	N1	N2
	2B	Lipid droplet staining	2way ANOVA	Interaction	<0.0001	****		2B	Lipid droplet staining	2way ANOVA	Tukey's mulptiple comparisons	Vehicle:Control vs. Vehicle:Ethanol	ns	0.9615	9	8
	2B	Lipid droplet staining	2way ANOVA	Sugar Fat	<0.0001	****		2B	Lipid droplet staining	2way ANOVA	Tukey's mulptiple comparisons	Vehicle:Control vs. Sugar Fat:Control	ns	0.8822	9	9
	2B	Lipid droplet staining	2way ANOVA	Ethanol	<0.0001	****		2B	Lipid droplet staining	2way ANOVA	Tukey's mulptiple comparisons	Vehicle:Control vs. Sugar Fat:Ethanol	****	<0.0001	9	9
								2B	Lipid droplet staining	2way ANOVA	Tukey's mulptiple comparisons	Vehicle:Ethanol vs. Sugar Fat:Control	ns	0.9958	8	9
								2B	Lipid droplet staining	2way ANOVA	Tukey's mulptiple comparisons	Vehicle:Ethanol vs. Sugar Fat:Ethanol	****	<0.0001	8	9
								2B	Lipid droplet staining	2way ANOVA	Tukey's mulptiple comparisons	Sugar Fat:Control vs. Sugar Fat:Ethanol	****	<0.0001	9	9
	Overall Test							Post-hoc Tests
	Figure Panel	Data Type	Type of Statistical Test	Source of Variation	P value	P value summary		Figure Panel	Data Type	Type of Statistical Test	Post-hoc Tests	Comparisons	Summary	Individual P Value	N1	N2
	2C	average net triglyceride supernatant content per spheroid	2way ANOVA	Interaction	0.2108	ns		2C	average net triglyceride supernatant content per spheroid	2way ANOVA	Uncorrected Fisher's LSD	Vehicle:Control vs. Vehicle:Ethanol	ns	0.7297	3	3
	2C	average net triglyceride supernatant content per spheroid	2way ANOVA	Sugar Fat	0.001	**		2C	average net triglyceride supernatant content per spheroid	2way ANOVA	Uncorrected Fisher's LSD	Vehicle:Control vs. Sugar Fat:Control	*	0.0321	3	3
	2C	average net triglyceride supernatant content per spheroid	2way ANOVA	Ethanol	0.4178	ns		2C	average net triglyceride supernatant content per spheroid	2way ANOVA	Uncorrected Fisher's LSD	Vehicle:Control vs. Sugar Fat:Ethanol	**	0.0032	3	3
								2C	average net triglyceride supernatant content per spheroid	2way ANOVA	Uncorrected Fisher's LSD	Vehicle:Ethanol vs. Sugar Fat:Control	*	0.0185	3	3
								2C	average net triglyceride supernatant content per spheroid	2way ANOVA	Uncorrected Fisher's LSD	Vehicle:Ethanol vs. Sugar Fat:Ethanol	**	0.002	3	3
								2C	average net triglyceride supernatant content per spheroid	2way ANOVA	Uncorrected Fisher's LSD	Sugar Fat:Control vs. Sugar Fat:Ethanol	ns	0.156	3	3
	Overall Test							Post-hoc Tests
	Figure Panel	Data Type	Type of Statistical Test	Source of Variation	P value	P value summary		Figure Panel	Data Type	Type of Statistical Test	Post-hoc Tests	Comparisons	Summary	Individual P Value	N1	N2
	2C	supernatant triglyceride/spehroid triglyceride	2way ANOVA	Interaction	0.0411	*		2C	supernatant triglyceride/spehroid triglyceride	2way ANOVA	Uncorrected Fisher's LSD	Vehicle:Control vs. Vehicle:Ethanol	ns	0.755	3	3
	2C	supernatant triglyceride/spehroid triglyceride	2way ANOVA	Sugar Fat	<0.0001	****		2C	supernatant triglyceride/spehroid triglyceride	2way ANOVA	Uncorrected Fisher's LSD	Vehicle:Control vs. Sugar Fat:Control	****	<0.0001	3	3
	2C	supernatant triglyceride/spehroid triglyceride	2way ANOVA	Ethanol	0.0203	*		2C	supernatant triglyceride/spehroid triglyceride	2way ANOVA	Uncorrected Fisher's LSD	Vehicle:Control vs. Sugar Fat:Ethanol	**	0.0023	3	3
								2C	supernatant triglyceride/spehroid triglyceride	2way ANOVA	Uncorrected Fisher's LSD	Vehicle:Ethanol vs. Sugar Fat:Control	****	<0.0001	3	3
								2C	supernatant triglyceride/spehroid triglyceride	2way ANOVA	Uncorrected Fisher's LSD	Vehicle:Ethanol vs. Sugar Fat:Ethanol	**	0.0015	3	3
								2C	supernatant triglyceride/spehroid triglyceride	2way ANOVA	Uncorrected Fisher's LSD	Sugar Fat:Control vs. Sugar Fat:Ethanol	**	0.0055	3	3

## Sheet: Supplementary Table 3
	Overall Test								Post-hoc Tests
	Figure Panel	Target	Data Type	Type of Statistical Test	Source of Variation	P value	P value summary		Figure Panel	Target	Data Type	Type of Statistical Test	Post-hoc Tests	Comparisons	Summary	Individual P Value	N1	N2
	3B	SREBP1	Gene expression	2way ANOVA	Interaction	0.3787	ns		3B	SREBP1	Gene expression	2way ANOVA	Uncorrected Fisher's LSD	Vehicle:Control vs. Vehicle:Ethanol	*	0.0303	4	4
	3B	SREBP1	Gene expression	2way ANOVA	Sugar Fat	0.0002	***		3B	SREBP1	Gene expression	2way ANOVA	Uncorrected Fisher's LSD	Vehicle:Control vs. Sugar Fat:Control	**	0.0087	4	4
	3B	SREBP1	Gene expression	2way ANOVA	Ethanol	0.025	*		3B	SREBP1	Gene expression	2way ANOVA	Uncorrected Fisher's LSD	Vehicle:Control vs. Sugar Fat:Ethanol	ns	0.073	4	4
									3B	SREBP1	Gene expression	2way ANOVA	Uncorrected Fisher's LSD	Vehicle:Ethanol vs. Sugar Fat:Control	***	0.0001	4	4
									3B	SREBP1	Gene expression	2way ANOVA	Uncorrected Fisher's LSD	Vehicle:Ethanol vs. Sugar Fat:Ethanol	***	0.0008	4	4
									3B	SREBP1	Gene expression	2way ANOVA	Uncorrected Fisher's LSD	Sugar Fat:Control vs. Sugar Fat:Ethanol	ns	0.2673	4	4
	Overall Test								Post-hoc Tests
	Figure Panel	Target	Data Type	Type of Statistical Test	Source of Variation	P value	P value summary		Figure Panel	Target	Data Type	Type of Statistical Test	Post-hoc Tests	Comparisons	Summary	Individual P Value	N1	N2
	3B	CHREBP	Gene expression	2way ANOVA	Interaction	0.738	ns		3B	CHREBP	Gene expression	2way ANOVA	Uncorrected Fisher's LSD	Vehicle:Control vs. Vehicle:Ethanol	*	0.0266	4	4
	3B	CHREBP	Gene expression	2way ANOVA	Sugar Fat	0.0082	**		3B	CHREBP	Gene expression	2way ANOVA	Uncorrected Fisher's LSD	Vehicle:Control vs. Sugar Fat:Control	ns	0.0694	4	4
	3B	CHREBP	Gene expression	2way ANOVA	Ethanol	0.0072	**		3B	CHREBP	Gene expression	2way ANOVA	Uncorrected Fisher's LSD	Vehicle:Control vs. Sugar Fat:Ethanol	ns	0.9629	4	4
									3B	CHREBP	Gene expression	2way ANOVA	Uncorrected Fisher's LSD	Vehicle:Ethanol vs. Sugar Fat:Control	***	0.0007	4	4
									3B	CHREBP	Gene expression	2way ANOVA	Uncorrected Fisher's LSD	Vehicle:Ethanol vs. Sugar Fat:Ethanol	*	0.0291	4	4
									3B	CHREBP	Gene expression	2way ANOVA	Uncorrected Fisher's LSD	Sugar Fat:Control vs. Sugar Fat:Ethanol	ns	0.0638	4	4
	Overall Test								Post-hoc Tests
	Figure Panel	Target	Data Type	Type of Statistical Test	Source of Variation	P value	P value summary		Figure Panel	Target	Data Type	Type of Statistical Test	Post-hoc Tests	Comparisons	Summary	Individual P Value	N1	N2
	3B	SCD1	Gene expression	2way ANOVA	Interaction	0.239	ns		3B	SCD1	Gene expression	2way ANOVA	Uncorrected Fisher's LSD	Vehicle:Control vs. Vehicle:Ethanol	**	0.0015	4	4
	3B	SCD1	Gene expression	2way ANOVA	Sugar Fat	0.0097	**		3B	SCD1	Gene expression	2way ANOVA	Uncorrected Fisher's LSD	Vehicle:Control vs. Sugar Fat:Control	ns	0.2191	4	4
	3B	SCD1	Gene expression	2way ANOVA	Ethanol	0.0007	***		3B	SCD1	Gene expression	2way ANOVA	Uncorrected Fisher's LSD	Vehicle:Control vs. Sugar Fat:Ethanol	ns	0.3179	4	4
									3B	SCD1	Gene expression	2way ANOVA	Uncorrected Fisher's LSD	Vehicle:Ethanol vs. Sugar Fat:Control	***	0.0002	4	4
									3B	SCD1	Gene expression	2way ANOVA	Uncorrected Fisher's LSD	Vehicle:Ethanol vs. Sugar Fat:Ethanol	*	0.0101	4	4
									3B	SCD1	Gene expression	2way ANOVA	Uncorrected Fisher's LSD	Sugar Fat:Control vs. Sugar Fat:Ethanol	*	0.0375	4	4
	Overall Test								Post-hoc Tests
	Figure Panel	Target	Data Type	Type of Statistical Test	Source of Variation	P value	P value summary		Figure Panel	Target	Data Type	Type of Statistical Test	Post-hoc Tests	Comparisons	Summary	Individual P Value	N1	N2
	3B	FAS	Gene expression	2way ANOVA	Interaction	0.2442	ns		3B	FAS	Gene expression	2way ANOVA	Uncorrected Fisher's LSD	Vehicle:Control vs. Vehicle:Ethanol	**	0.0023	4	4
	3B	FAS	Gene expression	2way ANOVA	Sugar Fat	0.0002	***		3B	FAS	Gene expression	2way ANOVA	Uncorrected Fisher's LSD	Vehicle:Control vs. Sugar Fat:Control	*	0.0164	4	4
	3B	FAS	Gene expression	2way ANOVA	Ethanol	0.0011	**		3B	FAS	Gene expression	2way ANOVA	Uncorrected Fisher's LSD	Vehicle:Control vs. Sugar Fat:Ethanol	ns	0.5248	4	4
									3B	FAS	Gene expression	2way ANOVA	Uncorrected Fisher's LSD	Vehicle:Ethanol vs. Sugar Fat:Control	****	<0.0001	4	4
									3B	FAS	Gene expression	2way ANOVA	Uncorrected Fisher's LSD	Vehicle:Ethanol vs. Sugar Fat:Ethanol	***	0.0007	4	4
									3B	FAS	Gene expression	2way ANOVA	Uncorrected Fisher's LSD	Sugar Fat:Control vs. Sugar Fat:Ethanol	ns	0.0544	4	4
	Overall Test								Post-hoc Tests
	Figure Panel	Target	Data Type	Type of Statistical Test	Source of Variation	P value	P value summary		Figure Panel	Target	Data Type	Type of Statistical Test	Post-hoc Tests	Comparisons	Summary	Individual P Value	N1	N2
	3B	ACC	Gene expression	2way ANOVA	Interaction	0.144	ns		3B	ACC	Gene expression	2way ANOVA	Uncorrected Fisher's LSD	Vehicle:Control vs. Vehicle:Ethanol	ns	0.4342	4	4
	3B	ACC	Gene expression	2way ANOVA	Sugar Fat	0.0033	**		3B	ACC	Gene expression	2way ANOVA	Uncorrected Fisher's LSD	Vehicle:Control vs. Sugar Fat:Control	**	0.0031	4	4
	3B	ACC	Gene expression	2way ANOVA	Ethanol	0.0191	*		3B	ACC	Gene expression	2way ANOVA	Uncorrected Fisher's LSD	Vehicle:Control vs. Sugar Fat:Ethanol	ns	0.5149	4	4
									3B	ACC	Gene expression	2way ANOVA	Uncorrected Fisher's LSD	Vehicle:Ethanol vs. Sugar Fat:Control	***	0.0007	4	4
									3B	ACC	Gene expression	2way ANOVA	Uncorrected Fisher's LSD	Vehicle:Ethanol vs. Sugar Fat:Ethanol	ns	0.1646	4	4
									3B	ACC	Gene expression	2way ANOVA	Uncorrected Fisher's LSD	Sugar Fat:Control vs. Sugar Fat:Ethanol	*	0.0107	4	4
	Overall Test								Post-hoc Tests
	Figure Panel	Target	Data Type	Type of Statistical Test	Source of Variation	P value	P value summary		Figure Panel	Target	Data Type	Type of Statistical Test	Post-hoc Tests	Comparisons	Summary	Individual P Value	N1	N2
	3B	PPARG	Gene expression	2way ANOVA	Interaction	0.0285	*		3B	PPARG	Gene expression	2way ANOVA	Uncorrected Fisher's LSD	Vehicle:Control vs. Vehicle:Ethanol	*	0.0124	4	4
	3B	PPARG	Gene expression	2way ANOVA	Sugar Fat	0.3767	ns		3B	PPARG	Gene expression	2way ANOVA	Uncorrected Fisher's LSD	Vehicle:Control vs. Sugar Fat:Control	ns	0.2886	4	4
	3B	PPARG	Gene expression	2way ANOVA	Ethanol	0.1214	ns		3B	PPARG	Gene expression	2way ANOVA	Uncorrected Fisher's LSD	Vehicle:Control vs. Sugar Fat:Ethanol	ns	0.606	4	4
									3B	PPARG	Gene expression	2way ANOVA	Uncorrected Fisher's LSD	Vehicle:Ethanol vs. Sugar Fat:Control	ns	0.0925	4	4
									3B	PPARG	Gene expression	2way ANOVA	Uncorrected Fisher's LSD	Vehicle:Ethanol vs. Sugar Fat:Ethanol	*	0.033	4	4
									3B	PPARG	Gene expression	2way ANOVA	Uncorrected Fisher's LSD	Sugar Fat:Control vs. Sugar Fat:Ethanol	ns	0.5721	4	4
	Overall Test								Post-hoc Tests
	Figure Panel	Target	Data Type	Type of Statistical Test	Source of Variation	P value	P value summary		Figure Panel	Target	Data Type	Type of Statistical Test	Post-hoc Tests	Comparisons	Summary	Individual P Value	N1	N2
	3C	PLIN1	Gene expression	2way ANOVA	Interaction	0.3936	ns		3C	PLIN1	Gene expression	2way ANOVA	Uncorrected Fisher's LSD	Vehicle:Control vs. Vehicle:Ethanol	ns	0.3756	4	4
	3C	PLIN1	Gene expression	2way ANOVA	Sugar Fat	0.0391	*		3C	PLIN1	Gene expression	2way ANOVA	Uncorrected Fisher's LSD	Vehicle:Control vs. Sugar Fat:Control	ns	0.3317	4	4
	3C	PLIN1	Gene expression	2way ANOVA	Ethanol	0.0493	*		3C	PLIN1	Gene expression	2way ANOVA	Uncorrected Fisher's LSD	Vehicle:Control vs. Sugar Fat:Ethanol	**	0.0079	4	4
									3C	PLIN1	Gene expression	2way ANOVA	Uncorrected Fisher's LSD	Vehicle:Ethanol vs. Sugar Fat:Control	ns	0.9286	4	4
									3C	PLIN1	Gene expression	2way ANOVA	Uncorrected Fisher's LSD	Vehicle:Ethanol vs. Sugar Fat:Ethanol	*	0.043	4	4
									3C	PLIN1	Gene expression	2way ANOVA	Uncorrected Fisher's LSD	Sugar Fat:Control vs. Sugar Fat:Ethanol	ns	0.0507	4	4
	Overall Test								Post-hoc Tests
	Figure Panel	Target	Data Type	Type of Statistical Test	Source of Variation	P value	P value summary		Figure Panel	Target	Data Type	Type of Statistical Test	Post-hoc Tests	Comparisons	Summary	Individual P Value	N1	N2
	3C	PLIN2	Gene expression	2way ANOVA	Interaction	0.0959	ns		3C	PLIN2	Gene expression	2way ANOVA	Uncorrected Fisher's LSD	Vehicle:Control vs. Vehicle:Ethanol	ns	0.9632	4	4
	3C	PLIN2	Gene expression	2way ANOVA	Sugar Fat	<0.0001	****		3C	PLIN2	Gene expression	2way ANOVA	Uncorrected Fisher's LSD	Vehicle:Control vs. Sugar Fat:Control	*	0.0128	4	4
	3C	PLIN2	Gene expression	2way ANOVA	Ethanol	0.0856	ns		3C	PLIN2	Gene expression	2way ANOVA	Uncorrected Fisher's LSD	Vehicle:Control vs. Sugar Fat:Ethanol	***	0.0001	4	4
									3C	PLIN2	Gene expression	2way ANOVA	Uncorrected Fisher's LSD	Vehicle:Ethanol vs. Sugar Fat:Control	*	0.014	4	4
									3C	PLIN2	Gene expression	2way ANOVA	Uncorrected Fisher's LSD	Vehicle:Ethanol vs. Sugar Fat:Ethanol	***	0.0001	4	4
									3C	PLIN2	Gene expression	2way ANOVA	Uncorrected Fisher's LSD	Sugar Fat:Control vs. Sugar Fat:Ethanol	*	0.0231	4	4
	Overall Test								Post-hoc Tests
	Figure Panel	Target	Data Type	Type of Statistical Test	Source of Variation	P value	P value summary		Figure Panel	Target	Data Type	Type of Statistical Test	Post-hoc Tests	Comparisons	Summary	Individual P Value	N1	N2
	3C	PLIN3	Gene expression	2way ANOVA	Interaction	0.4834	ns		3C	PLIN3	Gene expression	2way ANOVA	Uncorrected Fisher's LSD	Vehicle:Control vs. Vehicle:Ethanol	ns	0.0509	4	4
	3C	PLIN3	Gene expression	2way ANOVA	Sugar Fat	0.9416	ns		3C	PLIN3	Gene expression	2way ANOVA	Uncorrected Fisher's LSD	Vehicle:Control vs. Sugar Fat:Control	ns	0.6548	4	4
	3C	PLIN3	Gene expression	2way ANOVA	Ethanol	0.0371	*		3C	PLIN3	Gene expression	2way ANOVA	Uncorrected Fisher's LSD	Vehicle:Control vs. Sugar Fat:Ethanol	ns	0.1346	4	4
									3C	PLIN3	Gene expression	2way ANOVA	Uncorrected Fisher's LSD	Vehicle:Ethanol vs. Sugar Fat:Control	ns	0.1129	4	4
									3C	PLIN3	Gene expression	2way ANOVA	Uncorrected Fisher's LSD	Vehicle:Ethanol vs. Sugar Fat:Ethanol	ns	0.583	4	4
									3C	PLIN3	Gene expression	2way ANOVA	Uncorrected Fisher's LSD	Sugar Fat:Control vs. Sugar Fat:Ethanol	ns	0.2741	4	4
	Overall Test								Post-hoc Tests
	Figure Panel	Target	Data Type	Type of Statistical Test	Source of Variation	P value	P value summary		Figure Panel	Target	Data Type	Type of Statistical Test	Post-hoc Tests	Comparisons	Summary	Individual P Value	N1	N2
	3C	PLIN5	Gene expression	2way ANOVA	Interaction	0.4399	ns		3C	PLIN5	Gene expression	2way ANOVA	Uncorrected Fisher's LSD	Vehicle:Control vs. Vehicle:Ethanol	ns	0.4273	4	4
	3C	PLIN5	Gene expression	2way ANOVA	Sugar Fat	0.0063	**		3C	PLIN5	Gene expression	2way ANOVA	Uncorrected Fisher's LSD	Vehicle:Control vs. Sugar Fat:Control	ns	0.1022	4	4
	3C	PLIN5	Gene expression	2way ANOVA	Ethanol	0.7229	ns		3C	PLIN5	Gene expression	2way ANOVA	Uncorrected Fisher's LSD	Vehicle:Control vs. Sugar Fat:Ethanol	ns	0.0599	4	4
									3C	PLIN5	Gene expression	2way ANOVA	Uncorrected Fisher's LSD	Vehicle:Ethanol vs. Sugar Fat:Control	*	0.0236	4	4
									3C	PLIN5	Gene expression	2way ANOVA	Uncorrected Fisher's LSD	Vehicle:Ethanol vs. Sugar Fat:Ethanol	*	0.0133	4	4
									3C	PLIN5	Gene expression	2way ANOVA	Uncorrected Fisher's LSD	Sugar Fat:Control vs. Sugar Fat:Ethanol	ns	0.7633	4	4
	Overall Test								Post-hoc Tests
	Figure Panel	Target	Data Type	Type of Statistical Test	Source of Variation	P value	P value summary		Figure Panel	Target	Data Type	Type of Statistical Test	Post-hoc Tests	Comparisons	Summary	Individual P Value	N1	N2
	3C	CD36	Gene expression	2way ANOVA	Interaction	0.6654	ns		3C	CD36	Gene expression	2way ANOVA	Uncorrected Fisher's LSD	Vehicle:Control vs. Vehicle:Ethanol	ns	0.0869	4	4
	3C	CD36	Gene expression	2way ANOVA	Sugar Fat	0.2661	ns		3C	CD36	Gene expression	2way ANOVA	Uncorrected Fisher's LSD	Vehicle:Control vs. Sugar Fat:Control	ns	0.2772	4	4
	3C	CD36	Gene expression	2way ANOVA	Ethanol	0.0487	*		3C	CD36	Gene expression	2way ANOVA	Uncorrected Fisher's LSD	Vehicle:Control vs. Sugar Fat:Ethanol	*	0.035	4	4
									3C	CD36	Gene expression	2way ANOVA	Uncorrected Fisher's LSD	Vehicle:Ethanol vs. Sugar Fat:Control	ns	0.4818	4	4
									3C	CD36	Gene expression	2way ANOVA	Uncorrected Fisher's LSD	Vehicle:Ethanol vs. Sugar Fat:Ethanol	ns	0.6183	4	4
									3C	CD36	Gene expression	2way ANOVA	Uncorrected Fisher's LSD	Sugar Fat:Control vs. Sugar Fat:Ethanol	ns	0.2396	4	4
	Overall Test								Post-hoc Tests
	Figure Panel	Target	Data Type	Type of Statistical Test	Source of Variation	P value	P value summary		Figure Panel	Target	Data Type	Type of Statistical Test	Post-hoc Tests	Comparisons	Summary	Individual P Value	N1	N2
	3C	FABP1	Gene expression	2way ANOVA	Interaction	0.2198	ns		3C	FABP1	Gene expression	2way ANOVA	Uncorrected Fisher's LSD	Vehicle:Control vs. Vehicle:Ethanol	ns	0.1123	4	4
	3C	FABP1	Gene expression	2way ANOVA	Sugar Fat	0.2525	ns		3C	FABP1	Gene expression	2way ANOVA	Uncorrected Fisher's LSD	Vehicle:Control vs. Sugar Fat:Control	ns	0.949	4	4
	3C	FABP1	Gene expression	2way ANOVA	Ethanol	0.0029	**		3C	FABP1	Gene expression	2way ANOVA	Uncorrected Fisher's LSD	Vehicle:Control vs. Sugar Fat:Ethanol	**	0.0046	4	4
									3C	FABP1	Gene expression	2way ANOVA	Uncorrected Fisher's LSD	Vehicle:Ethanol vs. Sugar Fat:Control	ns	0.1006	4	4
									3C	FABP1	Gene expression	2way ANOVA	Uncorrected Fisher's LSD	Vehicle:Ethanol vs. Sugar Fat:Ethanol	ns	0.1029	4	4
									3C	FABP1	Gene expression	2way ANOVA	Uncorrected Fisher's LSD	Sugar Fat:Control vs. Sugar Fat:Ethanol	**	0.004	4	4
	Overall Test								Post-hoc Tests
	Figure Panel	Target	Data Type	Type of Statistical Test	Source of Variation	P value	P value summary		Figure Panel	Target	Data Type	Type of Statistical Test	Post-hoc Tests	Comparisons	Summary	Individual P Value	N1	N2
	3C	HL	Gene expression	2way ANOVA	Interaction	0.0317	*		3C	HL	Gene expression	2way ANOVA	Uncorrected Fisher's LSD	Vehicle:Control vs. Vehicle:Ethanol	ns	0.3665	4	4
	3C	HL	Gene expression	2way ANOVA	Sugar Fat	0.0209	*		3C	HL	Gene expression	2way ANOVA	Uncorrected Fisher's LSD	Vehicle:Control vs. Sugar Fat:Control	ns	0.8755	4	4
	3C	HL	Gene expression	2way ANOVA	Ethanol	0.0027	**		3C	HL	Gene expression	2way ANOVA	Uncorrected Fisher's LSD	Vehicle:Control vs. Sugar Fat:Ethanol	***	0.0007	4	4
									3C	HL	Gene expression	2way ANOVA	Uncorrected Fisher's LSD	Vehicle:Ethanol vs. Sugar Fat:Control	ns	0.4514	4	4
									3C	HL	Gene expression	2way ANOVA	Uncorrected Fisher's LSD	Vehicle:Ethanol vs. Sugar Fat:Ethanol	**	0.0037	4	4
									3C	HL	Gene expression	2way ANOVA	Uncorrected Fisher's LSD	Sugar Fat:Control vs. Sugar Fat:Ethanol	***	0.0009	4	4
	Overall Test								Post-hoc Tests
	Figure Panel	Target	Data Type	Type of Statistical Test	Source of Variation	P value	P value summary		Figure Panel	Target	Data Type	Type of Statistical Test	Post-hoc Tests	Comparisons	Summary	Individual P Value	N1	N2
	3C	DGAT1	Gene expression	2way ANOVA	Interaction	0.2158	ns		3C	DGAT1	Gene expression	2way ANOVA	Uncorrected Fisher's LSD	Vehicle:Control vs. Vehicle:Ethanol	*	0.0347	4	4
	3C	DGAT1	Gene expression	2way ANOVA	Sugar Fat	0.0027	**		3C	DGAT1	Gene expression	2way ANOVA	Uncorrected Fisher's LSD	Vehicle:Control vs. Sugar Fat:Control	ns	0.1079	4	4
	3C	DGAT1	Gene expression	2way ANOVA	Ethanol	0.0617	ns		3C	DGAT1	Gene expression	2way ANOVA	Uncorrected Fisher's LSD	Vehicle:Control vs. Sugar Fat:Ethanol	ns	0.2517	4	4
									3C	DGAT1	Gene expression	2way ANOVA	Uncorrected Fisher's LSD	Vehicle:Ethanol vs. Sugar Fat:Control	**	0.0014	4	4
									3C	DGAT1	Gene expression	2way ANOVA	Uncorrected Fisher's LSD	Vehicle:Ethanol vs. Sugar Fat:Ethanol	**	0.0037	4	4
									3C	DGAT1	Gene expression	2way ANOVA	Uncorrected Fisher's LSD	Sugar Fat:Control vs. Sugar Fat:Ethanol	ns	0.6036	4	4
	Overall Test								Post-hoc Tests
	Figure Panel	Target	Data Type	Type of Statistical Test	Source of Variation	P value	P value summary		Figure Panel	Target	Data Type	Type of Statistical Test	Post-hoc Tests	Comparisons	Summary	Individual P Value	N1	N2
	3C	APOB	Gene expression	2way ANOVA	Interaction	0.802	ns		3C	APOB	Gene expression	2way ANOVA	Uncorrected Fisher's LSD	Vehicle:Control vs. Vehicle:Ethanol	ns	0.7746	4	4
	3C	APOB	Gene expression	2way ANOVA	Sugar Fat	0.0319	*		3C	APOB	Gene expression	2way ANOVA	Uncorrected Fisher's LSD	Vehicle:Control vs. Sugar Fat:Control	ns	0.1339	4	4
	3C	APOB	Gene expression	2way ANOVA	Ethanol	0.8897	ns		3C	APOB	Gene expression	2way ANOVA	Uncorrected Fisher's LSD	Vehicle:Control vs. Sugar Fat:Ethanol	ns	0.1432	4	3
									3C	APOB	Gene expression	2way ANOVA	Uncorrected Fisher's LSD	Vehicle:Ethanol vs. Sugar Fat:Control	ns	0.0823	4	4
									3C	APOB	Gene expression	2way ANOVA	Uncorrected Fisher's LSD	Vehicle:Ethanol vs. Sugar Fat:Ethanol	ns	0.0916	4	3
									3C	APOB	Gene expression	2way ANOVA	Uncorrected Fisher's LSD	Sugar Fat:Control vs. Sugar Fat:Ethanol	ns	0.939	4	3
	Overall Test								Post-hoc Tests
	Figure Panel	Target	Data Type	Type of Statistical Test	Source of Variation	P value	P value summary		Figure Panel	Target	Data Type	Type of Statistical Test	Post-hoc Tests	Comparisons	Summary	Individual P Value	N1	N2
	3D	PPARA	Gene expression	2way ANOVA	Interaction	0.7093	ns		3D	PPARA	Gene expression	2way ANOVA	Uncorrected Fisher's LSD	Vehicle:Control vs. Vehicle:Ethanol	ns	0.3859	4	4
	3D	PPARA	Gene expression	2way ANOVA	Sugar Fat	0.0238	*		3D	PPARA	Gene expression	2way ANOVA	Uncorrected Fisher's LSD	Vehicle:Control vs. Sugar Fat:Control	ns	0.0576	4	4
	3D	PPARA	Gene expression	2way ANOVA	Ethanol	0.1239	ns		3D	PPARA	Gene expression	2way ANOVA	Uncorrected Fisher's LSD	Vehicle:Control vs. Sugar Fat:Ethanol	ns	0.5218	4	4
									3D	PPARA	Gene expression	2way ANOVA	Uncorrected Fisher's LSD	Vehicle:Ethanol vs. Sugar Fat:Control	*	0.0111	4	4
									3D	PPARA	Gene expression	2way ANOVA	Uncorrected Fisher's LSD	Vehicle:Ethanol vs. Sugar Fat:Ethanol	ns	0.1448	4	4
									3D	PPARA	Gene expression	2way ANOVA	Uncorrected Fisher's LSD	Sugar Fat:Control vs. Sugar Fat:Ethanol	ns	0.1755	4	4
	Overall Test								Post-hoc Tests
	Figure Panel	Target	Data Type	Type of Statistical Test	Source of Variation	P value	P value summary		Figure Panel	Target	Data Type	Type of Statistical Test	Post-hoc Tests	Comparisons	Summary	Individual P Value	N1	N2
	3D	PPARD	Gene expression	2way ANOVA	Interaction	0.2727	ns		3D	PPARD	Gene expression	2way ANOVA	Uncorrected Fisher's LSD	Vehicle:Control vs. Vehicle:Ethanol	ns	0.0831	4	4
	3D	PPARD	Gene expression	2way ANOVA	Sugar Fat	0.0985	ns		3D	PPARD	Gene expression	2way ANOVA	Uncorrected Fisher's LSD	Vehicle:Control vs. Sugar Fat:Control	ns	0.0597	4	4
	3D	PPARD	Gene expression	2way ANOVA	Ethanol	0.0024	**		3D	PPARD	Gene expression	2way ANOVA	Uncorrected Fisher's LSD	Vehicle:Control vs. Sugar Fat:Ethanol	ns	0.1763	4	4
									3D	PPARD	Gene expression	2way ANOVA	Uncorrected Fisher's LSD	Vehicle:Ethanol vs. Sugar Fat:Control	**	0.0019	4	4
									3D	PPARD	Gene expression	2way ANOVA	Uncorrected Fisher's LSD	Vehicle:Ethanol vs. Sugar Fat:Ethanol	ns	0.6581	4	4
									3D	PPARD	Gene expression	2way ANOVA	Uncorrected Fisher's LSD	Sugar Fat:Control vs. Sugar Fat:Ethanol	**	0.0043	4	4
	Overall Test								Post-hoc Tests
	Figure Panel	Target	Data Type	Type of Statistical Test	Source of Variation	P value	P value summary		Figure Panel	Target	Data Type	Type of Statistical Test	Post-hoc Tests	Comparisons	Summary	Individual P Value	N1	N2
	3D	CPT1	Gene expression	2way ANOVA	Interaction	0.0166	*		3D	CPT1	Gene expression	2way ANOVA	Uncorrected Fisher's LSD	Vehicle:Control vs. Vehicle:Ethanol	ns	0.5537	4	4
	3D	CPT1	Gene expression	2way ANOVA	Sugar Fat	0.0009	***		3D	CPT1	Gene expression	2way ANOVA	Uncorrected Fisher's LSD	Vehicle:Control vs. Sugar Fat:Control	ns	0.2773	4	4
	3D	CPT1	Gene expression	2way ANOVA	Ethanol	0.0792	ns		3D	CPT1	Gene expression	2way ANOVA	Uncorrected Fisher's LSD	Vehicle:Control vs. Sugar Fat:Ethanol	***	0.0008	4	4
									3D	CPT1	Gene expression	2way ANOVA	Uncorrected Fisher's LSD	Vehicle:Ethanol vs. Sugar Fat:Control	ns	0.1061	4	4
									3D	CPT1	Gene expression	2way ANOVA	Uncorrected Fisher's LSD	Vehicle:Ethanol vs. Sugar Fat:Ethanol	***	0.0003	4	4
									3D	CPT1	Gene expression	2way ANOVA	Uncorrected Fisher's LSD	Sugar Fat:Control vs. Sugar Fat:Ethanol	**	0.0061	4	4
	Overall Test								Post-hoc Tests
	Figure Panel	Target	Data Type	Type of Statistical Test	Source of Variation	P value	P value summary		Figure Panel	Target	Data Type	Type of Statistical Test	Post-hoc Tests	Comparisons	Summary	Individual P Value	N1	N2
	3D	ACADM	Gene expression	2way ANOVA	Interaction	0.4501	ns		3D	ACADM	Gene expression	2way ANOVA	Uncorrected Fisher's LSD	Vehicle:Control vs. Vehicle:Ethanol	ns	0.0584	4	4
	3D	ACADM	Gene expression	2way ANOVA	Sugar Fat	0.6607	ns		3D	ACADM	Gene expression	2way ANOVA	Uncorrected Fisher's LSD	Vehicle:Control vs. Sugar Fat:Control	ns	0.8191	4	4
	3D	ACADM	Gene expression	2way ANOVA	Ethanol	0.0028	**		3D	ACADM	Gene expression	2way ANOVA	Uncorrected Fisher's LSD	Vehicle:Control vs. Sugar Fat:Ethanol	*	0.0119	4	4
									3D	ACADM	Gene expression	2way ANOVA	Uncorrected Fisher's LSD	Vehicle:Ethanol vs. Sugar Fat:Control	*	0.0384	4	4
									3D	ACADM	Gene expression	2way ANOVA	Uncorrected Fisher's LSD	Vehicle:Ethanol vs. Sugar Fat:Ethanol	ns	0.4012	4	4
									3D	ACADM	Gene expression	2way ANOVA	Uncorrected Fisher's LSD	Sugar Fat:Control vs. Sugar Fat:Ethanol	**	0.0077	4	4

## Sheet: Supplementary Table 4
	Overall Test								Post-hoc Tests
	Figure Panel		Data Type	Type of Statistical Test	Source of Variation	P value	P value summary		Figure Panel		Data Type	Type of Statistical Test	Post-hoc Tests	Comparisons	Summary	Adjusted P Value	N1	N2
	4A		Rate of H2O2 Production (normalized slope relative to control)	2way ANOVA	Interaction	<0.0001	****		4A		Rate of H2O2 Production (normalized slope relative to control)	2way ANOVA	Tukey's mulptiple comparisons	Vehicle:Control vs. Vehicle:Ethanol	*	0.0317	9	9
	4A		Rate of H2O2 Production (normalized slope relative to control)	2way ANOVA	Sugar Fat	<0.0001	****		4A		Rate of H2O2 Production (normalized slope relative to control)	2way ANOVA	Tukey's mulptiple comparisons	Vehicle:Control vs. Sugar Fat:Control	**	0.0087	9	9
	4A		Rate of H2O2 Production (normalized slope relative to control)	2way ANOVA	Ethanol	<0.0001	****		4A		Rate of H2O2 Production (normalized slope relative to control)	2way ANOVA	Tukey's mulptiple comparisons	Vehicle:Control vs. Sugar Fat:Ethanol	****	<0.0001	9	9
									4A		Rate of H2O2 Production (normalized slope relative to control)	2way ANOVA	Tukey's mulptiple comparisons	Vehicle:Ethanol vs. Sugar Fat:Control	ns	0.9528	9	9
									4A		Rate of H2O2 Production (normalized slope relative to control)	2way ANOVA	Tukey's mulptiple comparisons	Vehicle:Ethanol vs. Sugar Fat:Ethanol	****	<0.0001	9	9
									4A		Rate of H2O2 Production (normalized slope relative to control)	2way ANOVA	Tukey's mulptiple comparisons	Sugar Fat:Control vs. Sugar Fat:Ethanol	****	<0.0001	9	9
	Overall Test								Post-hoc Tests
	Figure Panel	Target	Data Type	Type of Statistical Test	Source of Variation	P value	P value summary		Figure Panel	Target	Data Type	Type of Statistical Test	Post-hoc Tests	Comparisons	Summary	Individual P Value	N1	N2
	4B	CATALASE	Gene expression	2way ANOVA	Interaction	0.5985	ns		4B	CATALASE	Gene expression	2way ANOVA	Uncorrected Fisher's LSD	Vehicle:Control vs. Vehicle:Ethanol	**	0.0074	4	4
	4B	CATALASE	Gene expression	2way ANOVA	Sugar Fat	0.9338	ns		4B	CATALASE	Gene expression	2way ANOVA	Uncorrected Fisher's LSD	Vehicle:Control vs. Sugar Fat:Control	ns	0.7526	4	4
	4B	CATALASE	Gene expression	2way ANOVA	Ethanol	0.0017	**		4B	CATALASE	Gene expression	2way ANOVA	Uncorrected Fisher's LSD	Vehicle:Control vs. Sugar Fat:Ethanol	*	0.0168	4	4
									4B	CATALASE	Gene expression	2way ANOVA	Uncorrected Fisher's LSD	Vehicle:Ethanol vs. Sugar Fat:Control	*	0.0135	4	4
									4B	CATALASE	Gene expression	2way ANOVA	Uncorrected Fisher's LSD	Vehicle:Ethanol vs. Sugar Fat:Ethanol	ns	0.666	4	4
									4B	CATALASE	Gene expression	2way ANOVA	Uncorrected Fisher's LSD	Sugar Fat:Control vs. Sugar Fat:Ethanol	*	0.0305	4	4
	Overall Test								Post-hoc Tests
	Figure Panel	Target	Data Type	Type of Statistical Test	Source of Variation	P value	P value summary		Figure Panel	Target	Data Type	Type of Statistical Test	Post-hoc Tests	Comparisons	Summary	Individual P Value	N1	N2
	4B	COQ10A	Gene expression	2way ANOVA	Interaction	0.4059	ns		4B	COQ10A	Gene expression	2way ANOVA	Uncorrected Fisher's LSD	Vehicle:Control vs. Vehicle:Ethanol	ns	0.2898	4	4
	4B	COQ10A	Gene expression	2way ANOVA	Sugar Fat	0.0488	*		4B	COQ10A	Gene expression	2way ANOVA	Uncorrected Fisher's LSD	Vehicle:Control vs. Sugar Fat:Control	ns	0.3651	4	4
	4B	COQ10A	Gene expression	2way ANOVA	Ethanol	0.0319	*		4B	COQ10A	Gene expression	2way ANOVA	Uncorrected Fisher's LSD	Vehicle:Control vs. Sugar Fat:Ethanol	**	0.0067	4	4
									4B	COQ10A	Gene expression	2way ANOVA	Uncorrected Fisher's LSD	Vehicle:Ethanol vs. Sugar Fat:Control	ns	0.8708	4	4
									4B	COQ10A	Gene expression	2way ANOVA	Uncorrected Fisher's LSD	Vehicle:Ethanol vs. Sugar Fat:Ethanol	ns	0.0517	4	4
									4B	COQ10A	Gene expression	2way ANOVA	Uncorrected Fisher's LSD	Sugar Fat:Control vs. Sugar Fat:Ethanol	*	0.0384	4	4
	Overall Test								Post-hoc Tests
	Figure Panel	Target	Data Type	Type of Statistical Test	Source of Variation	P value	P value summary		Figure Panel	Target	Data Type	Type of Statistical Test	Post-hoc Tests	Comparisons	Summary	Individual P Value	N1	N2
	4B	GPX1	Gene expression	2way ANOVA	Interaction	0.8154	ns		4B	GPX1	Gene expression	2way ANOVA	Uncorrected Fisher's LSD	Vehicle:Control vs. Vehicle:Ethanol	ns	0.4235	4	4
	4B	GPX1	Gene expression	2way ANOVA	Sugar Fat	0.0099	**		4B	GPX1	Gene expression	2way ANOVA	Uncorrected Fisher's LSD	Vehicle:Control vs. Sugar Fat:Control	*	0.0379	4	4
	4B	GPX1	Gene expression	2way ANOVA	Ethanol	0.3692	ns		4B	GPX1	Gene expression	2way ANOVA	Uncorrected Fisher's LSD	Vehicle:Control vs. Sugar Fat:Ethanol	*	0.0154	4	4
									4B	GPX1	Gene expression	2way ANOVA	Uncorrected Fisher's LSD	Vehicle:Ethanol vs. Sugar Fat:Control	ns	0.1585	4	4
									4B	GPX1	Gene expression	2way ANOVA	Uncorrected Fisher's LSD	Vehicle:Ethanol vs. Sugar Fat:Ethanol	ns	0.0693	4	4
									4B	GPX1	Gene expression	2way ANOVA	Uncorrected Fisher's LSD	Sugar Fat:Control vs. Sugar Fat:Ethanol	ns	0.6323	4	4
	Overall Test								Post-hoc Tests
	Figure Panel	Target	Data Type	Type of Statistical Test	Source of Variation	P value	P value summary		Figure Panel	Target	Data Type	Type of Statistical Test	Post-hoc Tests	Comparisons	Summary	Individual P Value	N1	N2
	4B	GPX4	Gene expression	2way ANOVA	Interaction	0.0714	ns		4B	GPX4	Gene expression	2way ANOVA	Uncorrected Fisher's LSD	Vehicle:Control vs. Vehicle:Ethanol	ns	0.2163	4	4
	4B	GPX4	Gene expression	2way ANOVA	Sugar Fat	0.8603	ns		4B	GPX4	Gene expression	2way ANOVA	Uncorrected Fisher's LSD	Vehicle:Control vs. Sugar Fat:Control	ns	0.153	4	4
	4B	GPX4	Gene expression	2way ANOVA	Ethanol	0.0024	**		4B	GPX4	Gene expression	2way ANOVA	Uncorrected Fisher's LSD	Vehicle:Control vs. Sugar Fat:Ethanol	*	0.0242	4	4
									4B	GPX4	Gene expression	2way ANOVA	Uncorrected Fisher's LSD	Vehicle:Ethanol vs. Sugar Fat:Control	*	0.0151	4	4
									4B	GPX4	Gene expression	2way ANOVA	Uncorrected Fisher's LSD	Vehicle:Ethanol vs. Sugar Fat:Ethanol	ns	0.2277	4	4
									4B	GPX4	Gene expression	2way ANOVA	Uncorrected Fisher's LSD	Sugar Fat:Control vs. Sugar Fat:Ethanol	**	0.0015	4	4

## Sheet: Supplementary Table 5
	Overall Test								Post-hoc Tests
	Figure Panel	Target	Data Type	Type of Statistical Test	Source of Variation	P value	P value summary		Figure Panel	Target	Data Type	Type of Statistical Test	Post-hoc Tests	Comparisons	Summary	Adjusted P Value	N1	N2
	5A	ATP Content	Bioluminescent endpoint assay	2way ANOVA	Interaction	0.4629	ns		5A	ATP Content	Bioluminescent endpoint assay	2way ANOVA	Tukey's mulptiple comparisons	Vehicle:Control vs. Vehicle:Ethanol	*	0.0311	30	20
	5A	ATP Content	Bioluminescent endpoint assay	2way ANOVA	Sugar Fat	<0.0001	****		5A	ATP Content	Bioluminescent endpoint assay	2way ANOVA	Tukey's mulptiple comparisons	Vehicle:Control vs. Sugar Fat:Control	****	<0.0001	30	30
	5A	ATP Content	Bioluminescent endpoint assay	2way ANOVA	Ethanol	<0.0001	****		5A	ATP Content	Bioluminescent endpoint assay	2way ANOVA	Tukey's mulptiple comparisons	Vehicle:Control vs. Sugar Fat:Ethanol	****	<0.0001	30	20
									5A	ATP Content	Bioluminescent endpoint assay	2way ANOVA	Tukey's mulptiple comparisons	Vehicle:Ethanol vs. Sugar Fat:Control	*	0.0156	20	30
									5A	ATP Content	Bioluminescent endpoint assay	2way ANOVA	Tukey's mulptiple comparisons	Vehicle:Ethanol vs. Sugar Fat:Ethanol	****	<0.0001	20	20
									5A	ATP Content	Bioluminescent endpoint assay	2way ANOVA	Tukey's mulptiple comparisons	Sugar Fat:Control vs. Sugar Fat:Ethanol	**	0.0012	30	20
	Overall Test								Post-hoc Tests
	Figure Panel	Target	Data Type	Type of Statistical Test	Source of Variation	P value	P value summary		Figure Panel	Target	Data Type	Type of Statistical Test	Post-hoc Tests	Comparisons	Summary	Individual P Value	N1	N2
	5B	PGC1A	gene expression	2way ANOVA	Interaction	0.1473	ns		5B	PGC1A	gene expression	2way ANOVA	Uncorrected Fisher's LSD	Vehicle:Control vs. Vehicle:Ethanol	**	0.0057	4	4
	5B	PGC1A	gene expression	2way ANOVA	Sugar Fat	0.44	ns		5B	PGC1A	gene expression	2way ANOVA	Uncorrected Fisher's LSD	Vehicle:Control vs. Sugar Fat:Control	ns	0.6054	4	4
	5B	PGC1A	gene expression	2way ANOVA	Ethanol	0.0077	**		5B	PGC1A	gene expression	2way ANOVA	Uncorrected Fisher's LSD	Vehicle:Control vs. Sugar Fat:Ethanol	ns	0.116	4	4
									5B	PGC1A	gene expression	2way ANOVA	Uncorrected Fisher's LSD	Vehicle:Ethanol vs. Sugar Fat:Control	*	0.0154	4	4
									5B	PGC1A	gene expression	2way ANOVA	Uncorrected Fisher's LSD	Vehicle:Ethanol vs. Sugar Fat:Ethanol	ns	0.1228	4	4
									5B	PGC1A	gene expression	2way ANOVA	Uncorrected Fisher's LSD	Sugar Fat:Control vs. Sugar Fat:Ethanol	ns	0.2671	4	4
	Overall Test								Post-hoc Tests
	Figure Panel	Target	Data Type	Type of Statistical Test	Source of Variation	P value	P value summary		Figure Panel	Target	Data Type	Type of Statistical Test	Post-hoc Tests	Comparisons	Summary	Individual P Value	N1	N2
	5B	PGC1B	gene expression	2way ANOVA	Interaction	0.41	ns		5B	PGC1B	gene expression	2way ANOVA	Uncorrected Fisher's LSD	Vehicle:Control vs. Vehicle:Ethanol	ns	0.6805	4	4
	5B	PGC1B	gene expression	2way ANOVA	Sugar Fat	0.0257	*		5B	PGC1B	gene expression	2way ANOVA	Uncorrected Fisher's LSD	Vehicle:Control vs. Sugar Fat:Control	*	0.0333	4	4
	5B	PGC1B	gene expression	2way ANOVA	Ethanol	0.1725	ns		5B	PGC1B	gene expression	2way ANOVA	Uncorrected Fisher's LSD	Vehicle:Control vs. Sugar Fat:Ethanol	ns	0.4541	4	4
									5B	PGC1B	gene expression	2way ANOVA	Uncorrected Fisher's LSD	Vehicle:Ethanol vs. Sugar Fat:Control	*	0.0153	4	4
									5B	PGC1B	gene expression	2way ANOVA	Uncorrected Fisher's LSD	Vehicle:Ethanol vs. Sugar Fat:Ethanol	ns	0.2549	4	4
									5B	PGC1B	gene expression	2way ANOVA	Uncorrected Fisher's LSD	Sugar Fat:Control vs. Sugar Fat:Ethanol	ns	0.1292	4	4
	Overall Test								Post-hoc Tests
	Figure Panel	Parameter	Data Type	Type of Statistical Test	Source of Variation	P value	P value summary		Figure Panel	Parameter	Data Type	Type of Statistical Test	Post-hoc Tests	Comparisons	Summary	Adjusted P Value	N1	N2
	5D	Basal Respiration	MST: OCR per spheroid (pmol/min/mm^2)	2way ANOVA	Interaction	0.9676	ns		5D	Basal Respiration	MST: OCR per spheroid (pmol/min/mm^2)	2way ANOVA	Tukey's mulptiple comparisons	Vehicle:Control vs. Vehicle:Ethanol	**	0.0015	14	14
	5D	Basal Respiration	MST: OCR per spheroid (pmol/min/mm^2)	2way ANOVA	Sugar Fat	<0.0001	****		5D	Basal Respiration	MST: OCR per spheroid (pmol/min/mm^2)	2way ANOVA	Tukey's mulptiple comparisons	Vehicle:Control vs. Sugar Fat:Control	***	0.0007	14	15
	5D	Basal Respiration	MST: OCR per spheroid (pmol/min/mm^2)	2way ANOVA	Ethanol	<0.0001	****		5D	Basal Respiration	MST: OCR per spheroid (pmol/min/mm^2)	2way ANOVA	Tukey's mulptiple comparisons	Vehicle:Control vs. Sugar Fat:Ethanol	****	<0.0001	14	12
									5D	Basal Respiration	MST: OCR per spheroid (pmol/min/mm^2)	2way ANOVA	Tukey's mulptiple comparisons	Vehicle:Ethanol vs. Sugar Fat:Control	ns	0.9978	14	15
									5D	Basal Respiration	MST: OCR per spheroid (pmol/min/mm^2)	2way ANOVA	Tukey's mulptiple comparisons	Vehicle:Ethanol vs. Sugar Fat:Ethanol	**	0.0012	14	12
									5D	Basal Respiration	MST: OCR per spheroid (pmol/min/mm^2)	2way ANOVA	Tukey's mulptiple comparisons	Sugar Fat:Control vs. Sugar Fat:Ethanol	**	0.0017	15	12
	Overall Test								Post-hoc Tests
	Figure Panel	Parameter	Data Type	Type of Statistical Test	Source of Variation	P value	P value summary		Figure Panel	Parameter	Data Type	Type of Statistical Test	Post-hoc Tests	Comparisons	Summary	Adjusted P Value	N1	N2
	5D	Maximal Respiration	MST: OCR per spheroid (pmol/min/mm^2)	2way ANOVA	Interaction	0.1666	ns		5D	Maximal Respiration	MST: OCR per spheroid (pmol/min/mm^2)	2way ANOVA	Tukey's mulptiple comparisons	Vehicle:Control vs. Vehicle:Ethanol	ns	0.7672	14	14
	5D	Maximal Respiration	MST: OCR per spheroid (pmol/min/mm^2)	2way ANOVA	Sugar Fat	<0.0001	****		5D	Maximal Respiration	MST: OCR per spheroid (pmol/min/mm^2)	2way ANOVA	Tukey's mulptiple comparisons	Vehicle:Control vs. Sugar Fat:Control	***	0.0003	14	15
	5D	Maximal Respiration	MST: OCR per spheroid (pmol/min/mm^2)	2way ANOVA	Ethanol	0.9614	ns		5D	Maximal Respiration	MST: OCR per spheroid (pmol/min/mm^2)	2way ANOVA	Tukey's mulptiple comparisons	Vehicle:Control vs. Sugar Fat:Ethanol	****	<0.0001	14	12
									5D	Maximal Respiration	MST: OCR per spheroid (pmol/min/mm^2)	2way ANOVA	Tukey's mulptiple comparisons	Vehicle:Ethanol vs. Sugar Fat:Control	****	<0.0001	14	15
									5D	Maximal Respiration	MST: OCR per spheroid (pmol/min/mm^2)	2way ANOVA	Tukey's mulptiple comparisons	Vehicle:Ethanol vs. Sugar Fat:Ethanol	****	<0.0001	14	12
									5D	Maximal Respiration	MST: OCR per spheroid (pmol/min/mm^2)	2way ANOVA	Tukey's mulptiple comparisons	Sugar Fat:Control vs. Sugar Fat:Ethanol	ns	0.7419	15	12
	Overall Test								Post-hoc Tests
	Figure Panel	Parameter	Data Type	Type of Statistical Test	Source of Variation	P value	P value summary		Figure Panel	Parameter	Data Type	Type of Statistical Test	Post-hoc Tests	Comparisons	Summary	Adjusted P Value	N1	N2
	5D	Coupling Efficiency	MST: OCR per spheroid (pmol/min/mm^2)	2way ANOVA	Interaction	0.5015	ns		5D	Coupling Efficiency	MST: OCR per spheroid (pmol/min/mm^2)	2way ANOVA	Tukey's mulptiple comparisons	Vehicle:Control vs. Vehicle:Ethanol	ns	0.7259	14	14
	5D	Coupling Efficiency	MST: OCR per spheroid (pmol/min/mm^2)	2way ANOVA	Sugar Fat	0.0895	ns		5D	Coupling Efficiency	MST: OCR per spheroid (pmol/min/mm^2)	2way ANOVA	Tukey's mulptiple comparisons	Vehicle:Control vs. Sugar Fat:Control	ns	0.3076	14	15
	5D	Coupling Efficiency	MST: OCR per spheroid (pmol/min/mm^2)	2way ANOVA	Ethanol	0.44	ns		5D	Coupling Efficiency	MST: OCR per spheroid (pmol/min/mm^2)	2way ANOVA	Tukey's mulptiple comparisons	Vehicle:Control vs. Sugar Fat:Ethanol	ns	0.3212	14	12
									5D	Coupling Efficiency	MST: OCR per spheroid (pmol/min/mm^2)	2way ANOVA	Tukey's mulptiple comparisons	Vehicle:Ethanol vs. Sugar Fat:Control	ns	0.8991	14	15
									5D	Coupling Efficiency	MST: OCR per spheroid (pmol/min/mm^2)	2way ANOVA	Tukey's mulptiple comparisons	Vehicle:Ethanol vs. Sugar Fat:Ethanol	ns	0.8867	14	12
									5D	Coupling Efficiency	MST: OCR per spheroid (pmol/min/mm^2)	2way ANOVA	Tukey's mulptiple comparisons	Sugar Fat:Control vs. Sugar Fat:Ethanol	ns	0.9999	15	12
	Overall Test								Post-hoc Tests
	Figure Panel	Parameter	Data Type	Type of Statistical Test	Source of Variation	P value	P value summary		Figure Panel	Parameter	Data Type	Type of Statistical Test	Post-hoc Tests	Comparisons	Summary	Adjusted P Value	N1	N2
	5D	Non-Mitochondrial Respiration	MST: OCR per spheroid (pmol/min/mm^2)	2way ANOVA	Interaction	0.2461	ns		5D	Non-Mitochondrial Respiration	MST: OCR per spheroid (pmol/min/mm^2)	2way ANOVA	Tukey's mulptiple comparisons	Vehicle:Control vs. Vehicle:Ethanol	ns	0.7057	14	14
	5D	Non-Mitochondrial Respiration	MST: OCR per spheroid (pmol/min/mm^2)	2way ANOVA	Sugar Fat	0.0027	**		5D	Non-Mitochondrial Respiration	MST: OCR per spheroid (pmol/min/mm^2)	2way ANOVA	Tukey's mulptiple comparisons	Vehicle:Control vs. Sugar Fat:Control	ns	0.4777	14	15
	5D	Non-Mitochondrial Respiration	MST: OCR per spheroid (pmol/min/mm^2)	2way ANOVA	Ethanol	0.7431	ns		5D	Non-Mitochondrial Respiration	MST: OCR per spheroid (pmol/min/mm^2)	2way ANOVA	Tukey's mulptiple comparisons	Vehicle:Control vs. Sugar Fat:Ethanol	ns	0.2223	14	12
									5D	Non-Mitochondrial Respiration	MST: OCR per spheroid (pmol/min/mm^2)	2way ANOVA	Tukey's mulptiple comparisons	Vehicle:Ethanol vs. Sugar Fat:Control	ns	0.0657	14	15
									5D	Non-Mitochondrial Respiration	MST: OCR per spheroid (pmol/min/mm^2)	2way ANOVA	Tukey's mulptiple comparisons	Vehicle:Ethanol vs. Sugar Fat:Ethanol	*	0.0222	14	12
									5D	Non-Mitochondrial Respiration	MST: OCR per spheroid (pmol/min/mm^2)	2way ANOVA	Tukey's mulptiple comparisons	Sugar Fat:Control vs. Sugar Fat:Ethanol	ns	0.9348	15	12
	Overall Test								Post-hoc Tests
	Figure Panel	Parameter	Data Type	Type of Statistical Test	Source of Variation	P value	P value summary		Figure Panel	Parameter	Data Type	Type of Statistical Test	Post-hoc Tests	Comparisons	Summary	Adjusted P Value	N1	N2
	5E	Spare Respiratory Capacity	MST: OCR per spheroid (pmol/min/mm^2)	2way ANOVA	Interaction	0.1326	ns		5E	Spare Respiratory Capacity	MST: OCR per spheroid (pmol/min/mm^2)	2way ANOVA	Tukey's mulptiple comparisons	Vehicle:Control vs. Vehicle:Ethanol	ns	0.1895	14	14
	5E	Spare Respiratory Capacity	MST: OCR per spheroid (pmol/min/mm^2)	2way ANOVA	Sugar Fat	<0.0001	****		5E	Spare Respiratory Capacity	MST: OCR per spheroid (pmol/min/mm^2)	2way ANOVA	Tukey's mulptiple comparisons	Vehicle:Control vs. Sugar Fat:Control	**	0.0019	14	15
	5E	Spare Respiratory Capacity	MST: OCR per spheroid (pmol/min/mm^2)	2way ANOVA	Ethanol	0.1956	ns		5E	Spare Respiratory Capacity	MST: OCR per spheroid (pmol/min/mm^2)	2way ANOVA	Tukey's mulptiple comparisons	Vehicle:Control vs. Sugar Fat:Ethanol	**	0.0023	14	12
									5E	Spare Respiratory Capacity	MST: OCR per spheroid (pmol/min/mm^2)	2way ANOVA	Tukey's mulptiple comparisons	Vehicle:Ethanol vs. Sugar Fat:Control	****	<0.0001	14	15
									5E	Spare Respiratory Capacity	MST: OCR per spheroid (pmol/min/mm^2)	2way ANOVA	Tukey's mulptiple comparisons	Vehicle:Ethanol vs. Sugar Fat:Ethanol	****	<0.0001	14	12
									5E	Spare Respiratory Capacity	MST: OCR per spheroid (pmol/min/mm^2)	2way ANOVA	Tukey's mulptiple comparisons	Sugar Fat:Control vs. Sugar Fat:Ethanol	ns	0.9987	15	12
	Overall Test								Post-hoc Tests
	Figure Panel	Parameter	Data Type	Type of Statistical Test	Source of Variation	P value	P value summary		Figure Panel	Parameter	Data Type	Type of Statistical Test	Post-hoc Tests	Comparisons	Summary	Adjusted P Value	N1	N2
	5E	ATP Production-Linked Respiration	MST: OCR per spheroid (pmol/min/mm^2)	2way ANOVA	Interaction	0.6093	ns		5E	ATP Production-Linked Respiration	MST: OCR per spheroid (pmol/min/mm^2)	2way ANOVA	Tukey's mulptiple comparisons	Vehicle:Control vs. Vehicle:Ethanol	**	0.0041	14	14
	5E	ATP Production-Linked Respiration	MST: OCR per spheroid (pmol/min/mm^2)	2way ANOVA	Sugar Fat	<0.0001	****		5E	ATP Production-Linked Respiration	MST: OCR per spheroid (pmol/min/mm^2)	2way ANOVA	Tukey's mulptiple comparisons	Vehicle:Control vs. Sugar Fat:Control	*	0.0303	14	15
	5E	ATP Production-Linked Respiration	MST: OCR per spheroid (pmol/min/mm^2)	2way ANOVA	Ethanol	<0.0001	****		5E	ATP Production-Linked Respiration	MST: OCR per spheroid (pmol/min/mm^2)	2way ANOVA	Tukey's mulptiple comparisons	Vehicle:Control vs. Sugar Fat:Ethanol	****	<0.0001	14	12
									5E	ATP Production-Linked Respiration	MST: OCR per spheroid (pmol/min/mm^2)	2way ANOVA	Tukey's mulptiple comparisons	Vehicle:Ethanol vs. Sugar Fat:Control	ns	0.8608	14	15
									5E	ATP Production-Linked Respiration	MST: OCR per spheroid (pmol/min/mm^2)	2way ANOVA	Tukey's mulptiple comparisons	Vehicle:Ethanol vs. Sugar Fat:Ethanol	**	0.0068	14	12
									5E	ATP Production-Linked Respiration	MST: OCR per spheroid (pmol/min/mm^2)	2way ANOVA	Tukey's mulptiple comparisons	Sugar Fat:Control vs. Sugar Fat:Ethanol	***	0.0006	15	12
	Overall Test								Post-hoc Tests
	Figure Panel	Parameter	Data Type	Type of Statistical Test	Source of Variation	P value	P value summary		Figure Panel	Parameter	Data Type	Type of Statistical Test	Post-hoc Tests	Comparisons	Summary	Adjusted P Value	N1	N2
	5E	Proton Leak	MST: OCR per spheroid (pmol/min/mm^2)	2way ANOVA	Interaction	0.7209	ns		5E	Proton Leak	MST: OCR per spheroid (pmol/min/mm^2)	2way ANOVA	Tukey's mulptiple comparisons	Vehicle:Control vs. Vehicle:Ethanol	ns	0.0593	14	14
	5E	Proton Leak	MST: OCR per spheroid (pmol/min/mm^2)	2way ANOVA	Sugar Fat	<0.0001	****		5E	Proton Leak	MST: OCR per spheroid (pmol/min/mm^2)	2way ANOVA	Tukey's mulptiple comparisons	Vehicle:Control vs. Sugar Fat:Control	**	0.005	14	15
	5E	Proton Leak	MST: OCR per spheroid (pmol/min/mm^2)	2way ANOVA	Ethanol	0.0021	**		5E	Proton Leak	MST: OCR per spheroid (pmol/min/mm^2)	2way ANOVA	Tukey's mulptiple comparisons	Vehicle:Control vs. Sugar Fat:Ethanol	****	<0.0001	14	12
									5E	Proton Leak	MST: OCR per spheroid (pmol/min/mm^2)	2way ANOVA	Tukey's mulptiple comparisons	Vehicle:Ethanol vs. Sugar Fat:Control	ns	0.811	14	15
									5E	Proton Leak	MST: OCR per spheroid (pmol/min/mm^2)	2way ANOVA	Tukey's mulptiple comparisons	Vehicle:Ethanol vs. Sugar Fat:Ethanol	*	0.0329	14	12
									5E	Proton Leak	MST: OCR per spheroid (pmol/min/mm^2)	2way ANOVA	Tukey's mulptiple comparisons	Sugar Fat:Control vs. Sugar Fat:Ethanol	ns	0.1945	15	12
	Overall Test								Post-hoc Tests
	Figure Panel	Parameter	Data Type	Type of Statistical Test	Source of Variation	P value	P value summary		Figure Panel	Parameter	Data Type	Type of Statistical Test	Post-hoc Tests	Comparisons	Summary	Adjusted P Value	N1	N2
	5F	% of Max Capacity: Spare Respiratory Capacity	MST: OCR per spheroid (pmol/min/mm^2)	2way ANOVA	Interaction	0.7646	ns		5F	% of Max Capacity: Spare Respiratory Capacity	MST: OCR per spheroid (pmol/min/mm^2)	2way ANOVA	Tukey's mulptiple comparisons	Vehicle:Control vs. Vehicle:Ethanol	ns	0.0722	14	15
	5F	% of Max Capacity: Spare Respiratory Capacity	MST: OCR per spheroid (pmol/min/mm^2)	2way ANOVA	Sugar Fat	0.0022	**		5F	% of Max Capacity: Spare Respiratory Capacity	MST: OCR per spheroid (pmol/min/mm^2)	2way ANOVA	Tukey's mulptiple comparisons	Vehicle:Control vs. Sugar Fat:Control	ns	0.1636	14	15
	5F	% of Max Capacity: Spare Respiratory Capacity	MST: OCR per spheroid (pmol/min/mm^2)	2way ANOVA	Ethanol	0.0027	**		5F	% of Max Capacity: Spare Respiratory Capacity	MST: OCR per spheroid (pmol/min/mm^2)	2way ANOVA	Tukey's mulptiple comparisons	Vehicle:Control vs. Sugar Fat:Ethanol	ns	>0.9999	14	12
									5F	% of Max Capacity: Spare Respiratory Capacity	MST: OCR per spheroid (pmol/min/mm^2)	2way ANOVA	Tukey's mulptiple comparisons	Vehicle:Ethanol vs. Sugar Fat:Control	***	0.0001	15	15
									5F	% of Max Capacity: Spare Respiratory Capacity	MST: OCR per spheroid (pmol/min/mm^2)	2way ANOVA	Tukey's mulptiple comparisons	Vehicle:Ethanol vs. Sugar Fat:Ethanol	ns	0.0818	15	12
									5F	% of Max Capacity: Spare Respiratory Capacity	MST: OCR per spheroid (pmol/min/mm^2)	2way ANOVA	Tukey's mulptiple comparisons	Sugar Fat:Control vs. Sugar Fat:Ethanol	ns	0.2092	15	12
	Overall Test								Post-hoc Tests
	Figure Panel	Parameter	Data Type	Type of Statistical Test	Source of Variation	P value	P value summary		Figure Panel	Parameter	Data Type	Type of Statistical Test	Post-hoc Tests	Comparisons	Summary	Adjusted P Value	N1	N2
	5F	% of Max Capacity: ATP Production	MST: OCR per spheroid (pmol/min/mm^2)	2way ANOVA	Interaction	0.7279	ns		5F	% of Max Capacity: ATP Production	MST: OCR per spheroid (pmol/min/mm^2)	2way ANOVA	Tukey's mulptiple comparisons	Vehicle:Control vs. Vehicle:Ethanol	ns	0.0785	14	15
	5F	% of Max Capacity: ATP Production	MST: OCR per spheroid (pmol/min/mm^2)	2way ANOVA	Sugar Fat	<0.0001	****		5F	% of Max Capacity: ATP Production	MST: OCR per spheroid (pmol/min/mm^2)	2way ANOVA	Tukey's mulptiple comparisons	Vehicle:Control vs. Sugar Fat:Control	*	0.0155	14	15
	5F	% of Max Capacity: ATP Production	MST: OCR per spheroid (pmol/min/mm^2)	2way ANOVA	Ethanol	0.0035	**		5F	% of Max Capacity: ATP Production	MST: OCR per spheroid (pmol/min/mm^2)	2way ANOVA	Tukey's mulptiple comparisons	Vehicle:Control vs. Sugar Fat:Ethanol	ns	0.6957	14	12
									5F	% of Max Capacity: ATP Production	MST: OCR per spheroid (pmol/min/mm^2)	2way ANOVA	Tukey's mulptiple comparisons	Vehicle:Ethanol vs. Sugar Fat:Control	****	<0.0001	15	15
									5F	% of Max Capacity: ATP Production	MST: OCR per spheroid (pmol/min/mm^2)	2way ANOVA	Tukey's mulptiple comparisons	Vehicle:Ethanol vs. Sugar Fat:Ethanol	**	0.0057	15	12
									5F	% of Max Capacity: ATP Production	MST: OCR per spheroid (pmol/min/mm^2)	2way ANOVA	Tukey's mulptiple comparisons	Sugar Fat:Control vs. Sugar Fat:Ethanol	ns	0.2512	15	12
	Overall Test								Post-hoc Tests
	Figure Panel	Parameter	Data Type	Type of Statistical Test	Source of Variation	P value	P value summary		Figure Panel	Parameter	Data Type	Type of Statistical Test	Post-hoc Tests	Comparisons	Summary	Adjusted P Value	N1	N2
	5F	% of Max Capacity: Proton Leak	MST: OCR per spheroid (pmol/min/mm^2)	2way ANOVA	Interaction	0.8656	ns		5F	% of Max Capacity: Proton Leak	MST: OCR per spheroid (pmol/min/mm^2)	2way ANOVA	Tukey's mulptiple comparisons	Vehicle:Control vs. Vehicle:Ethanol	ns	0.2119	14	15
	5F	% of Max Capacity: Proton Leak	MST: OCR per spheroid (pmol/min/mm^2)	2way ANOVA	Sugar Fat	0.268	ns		5F	% of Max Capacity: Proton Leak	MST: OCR per spheroid (pmol/min/mm^2)	2way ANOVA	Tukey's mulptiple comparisons	Vehicle:Control vs. Sugar Fat:Control	ns	0.9021	14	15
	5F	% of Max Capacity: Proton Leak	MST: OCR per spheroid (pmol/min/mm^2)	2way ANOVA	Ethanol	0.0134	*		5F	% of Max Capacity: Proton Leak	MST: OCR per spheroid (pmol/min/mm^2)	2way ANOVA	Tukey's mulptiple comparisons	Vehicle:Control vs. Sugar Fat:Ethanol	ns	0.76	14	12
									5F	% of Max Capacity: Proton Leak	MST: OCR per spheroid (pmol/min/mm^2)	2way ANOVA	Tukey's mulptiple comparisons	Vehicle:Ethanol vs. Sugar Fat:Control	*	0.0443	15	15
									5F	% of Max Capacity: Proton Leak	MST: OCR per spheroid (pmol/min/mm^2)	2way ANOVA	Tukey's mulptiple comparisons	Vehicle:Ethanol vs. Sugar Fat:Ethanol	ns	0.8081	15	12
									5F	% of Max Capacity: Proton Leak	MST: OCR per spheroid (pmol/min/mm^2)	2way ANOVA	Tukey's mulptiple comparisons	Sugar Fat:Control vs. Sugar Fat:Ethanol	ns	0.3571	15	12

## Sheet: Supplementary Table 6
	Overall Test								Post-hoc Tests
	Figure Panel	Parameter	Data Type	Type of Statistical Test	Source of Variation	P value	P value summary		Figure Panel	Parameter	Data Type	Type of Statistical Test	Post-hoc Tests	Comparisons	Summary	Adjusted P Value	N1	N2
	6B	Basal	MST: ECAR per spheroid (mpH/min/mm^2)	2way ANOVA	Interaction	0.0428	*		6B	Basal	MST: ECAR per spheroid (mpH/min/mm^2)	2way ANOVA	Tukey's mulptiple comparisons	Vehicle:Control vs. Vehicle:Ethanol	ns	0.0661	14	14
	6B	Basal	MST: ECAR per spheroid (mpH/min/mm^2)	2way ANOVA	Sugar Fat	<0.0001	****		6B	Basal	MST: ECAR per spheroid (mpH/min/mm^2)	2way ANOVA	Tukey's mulptiple comparisons	Vehicle:Control vs. Sugar Fat:Control	****	<0.0001	14	15
	6B	Basal	MST: ECAR per spheroid (mpH/min/mm^2)	2way ANOVA	Ethanol	0.1487	ns		6B	Basal	MST: ECAR per spheroid (mpH/min/mm^2)	2way ANOVA	Tukey's mulptiple comparisons	Vehicle:Control vs. Sugar Fat:Ethanol	***	0.0001	14	12
									6B	Basal	MST: ECAR per spheroid (mpH/min/mm^2)	2way ANOVA	Tukey's mulptiple comparisons	Vehicle:Ethanol vs. Sugar Fat:Control	*	0.0302	14	15
									6B	Basal	MST: ECAR per spheroid (mpH/min/mm^2)	2way ANOVA	Tukey's mulptiple comparisons	Vehicle:Ethanol vs. Sugar Fat:Ethanol	ns	0.1159	14	12
									6B	Basal	MST: ECAR per spheroid (mpH/min/mm^2)	2way ANOVA	Tukey's mulptiple comparisons	Sugar Fat:Control vs. Sugar Fat:Ethanol	ns	0.9737	15	12
	Overall Test								Post-hoc Tests
	Figure Panel	Parameter	Data Type	Type of Statistical Test	Source of Variation	P value	P value summary		Figure Panel	Parameter	Data Type	Type of Statistical Test	Post-hoc Tests	Comparisons	Summary	Adjusted P Value	N1	N2
	6B	Post-Oligomycin	MST: ECAR per spheroid (mpH/min/mm^2)	2way ANOVA	Interaction	0.7633	ns		6B	Post-Oligomycin	MST: ECAR per spheroid (mpH/min/mm^2)	2way ANOVA	Tukey's mulptiple comparisons	Vehicle:Control vs. Vehicle:Ethanol	ns	0.8778	14	14
	6B	Post-Oligomycin	MST: ECAR per spheroid (mpH/min/mm^2)	2way ANOVA	Sugar Fat	<0.0001	****		6B	Post-Oligomycin	MST: ECAR per spheroid (mpH/min/mm^2)	2way ANOVA	Tukey's mulptiple comparisons	Vehicle:Control vs. Sugar Fat:Control	****	<0.0001	14	15
	6B	Post-Oligomycin	MST: ECAR per spheroid (mpH/min/mm^2)	2way ANOVA	Ethanol	0.1845	ns		6B	Post-Oligomycin	MST: ECAR per spheroid (mpH/min/mm^2)	2way ANOVA	Tukey's mulptiple comparisons	Vehicle:Control vs. Sugar Fat:Ethanol	****	<0.0001	14	12
									6B	Post-Oligomycin	MST: ECAR per spheroid (mpH/min/mm^2)	2way ANOVA	Tukey's mulptiple comparisons	Vehicle:Ethanol vs. Sugar Fat:Control	****	<0.0001	14	15
									6B	Post-Oligomycin	MST: ECAR per spheroid (mpH/min/mm^2)	2way ANOVA	Tukey's mulptiple comparisons	Vehicle:Ethanol vs. Sugar Fat:Ethanol	****	<0.0001	14	12
									6B	Post-Oligomycin	MST: ECAR per spheroid (mpH/min/mm^2)	2way ANOVA	Tukey's mulptiple comparisons	Sugar Fat:Control vs. Sugar Fat:Ethanol	ns	0.6598	15	12
	Overall Test								Post-hoc Tests
	Figure Panel	Parameter	Data Type	Type of Statistical Test	Source of Variation	P value	P value summary		Figure Panel	Parameter	Data Type	Type of Statistical Test	Post-hoc Tests	Comparisons	Summary	Adjusted P Value	N1	N2
	6C	Basal	OCR/ECAR Ratio	2way ANOVA	Interaction	0.135	ns		6C	Basal	OCR/ECAR Ratio	2way ANOVA	Tukey's mulptiple comparisons	Vehicle:Control vs. Vehicle:Ethanol	ns	0.5596	14	14
	6C	Basal	OCR/ECAR Ratio	2way ANOVA	Sugar Fat	0.0374	*		6C	Basal	OCR/ECAR Ratio	2way ANOVA	Tukey's mulptiple comparisons	Vehicle:Control vs. Sugar Fat:Control	*	0.0493	14	15
	6C	Basal	OCR/ECAR Ratio	2way ANOVA	Ethanol	0.7546	ns		6C	Basal	OCR/ECAR Ratio	2way ANOVA	Tukey's mulptiple comparisons	Vehicle:Control vs. Sugar Fat:Ethanol	ns	0.3414	14	12
									6C	Basal	OCR/ECAR Ratio	2way ANOVA	Tukey's mulptiple comparisons	Vehicle:Ethanol vs. Sugar Fat:Control	ns	0.5501	14	15
									6C	Basal	OCR/ECAR Ratio	2way ANOVA	Tukey's mulptiple comparisons	Vehicle:Ethanol vs. Sugar Fat:Ethanol	ns	0.9739	14	12
									6C	Basal	OCR/ECAR Ratio	2way ANOVA	Tukey's mulptiple comparisons	Sugar Fat:Control vs. Sugar Fat:Ethanol	ns	0.8345	15	12
	Overall Test								Post-hoc Tests
	Figure Panel	Parameter	Data Type	Type of Statistical Test	Source of Variation	P value	P value summary		Figure Panel	Parameter	Data Type	Type of Statistical Test	Post-hoc Tests	Comparisons	Summary	Adjusted P Value	N1	N2
	6C	Post-Oligomycin	OCR/ECAR Ratio	2way ANOVA	Interaction	0.4355	ns		6C	Post-Oligomycin	OCR/ECAR Ratio	2way ANOVA	Tukey's mulptiple comparisons	Vehicle:Control vs. Vehicle:Ethanol	ns	0.7912	14	14
	6C	Post-Oligomycin	OCR/ECAR Ratio	2way ANOVA	Sugar Fat	0.0012	**		6C	Post-Oligomycin	OCR/ECAR Ratio	2way ANOVA	Tukey's mulptiple comparisons	Vehicle:Control vs. Sugar Fat:Control	*	0.0178	14	15
	6C	Post-Oligomycin	OCR/ECAR Ratio	2way ANOVA	Ethanol	0.6141	ns		6C	Post-Oligomycin	OCR/ECAR Ratio	2way ANOVA	Tukey's mulptiple comparisons	Vehicle:Control vs. Sugar Fat:Ethanol	*	0.0447	14	12
									6C	Post-Oligomycin	OCR/ECAR Ratio	2way ANOVA	Tukey's mulptiple comparisons	Vehicle:Ethanol vs. Sugar Fat:Control	ns	0.1599	14	15
									6C	Post-Oligomycin	OCR/ECAR Ratio	2way ANOVA	Tukey's mulptiple comparisons	Vehicle:Ethanol vs. Sugar Fat:Ethanol	ns	0.2792	14	12
									6C	Post-Oligomycin	OCR/ECAR Ratio	2way ANOVA	Tukey's mulptiple comparisons	Sugar Fat:Control vs. Sugar Fat:Ethanol	ns	0.9974	15	12
	Overall Test								Post-hoc Tests
	Figure Panel	Target	Data Type	Type of Statistical Test	Source of Variation	P value	P value summary		Figure Panel	Target	Data Type	Type of Statistical Test	Post-hoc Tests	Comparisons	Summary	Individual P Value	N1	N2
	6D	PKLR	Gene expression	2way ANOVA	Interaction	0.1924	ns		6D	PKLR	Gene expression	2way ANOVA	Uncorrected Fisher's LSD	Vehicle:Control vs. Vehicle:Ethanol	**	0.0031	4	4
	6D	PKLR	Gene expression	2way ANOVA	Sugar Fat	0.0293	*		6D	PKLR	Gene expression	2way ANOVA	Uncorrected Fisher's LSD	Vehicle:Control vs. Sugar Fat:Control	ns	0.4545	4	4
	6D	PKLR	Gene expression	2way ANOVA	Ethanol	0.0023	**		6D	PKLR	Gene expression	2way ANOVA	Uncorrected Fisher's LSD	Vehicle:Control vs. Sugar Fat:Ethanol	ns	0.3507	4	4
									6D	PKLR	Gene expression	2way ANOVA	Uncorrected Fisher's LSD	Vehicle:Ethanol vs. Sugar Fat:Control	***	0.0008	4	4
									6D	PKLR	Gene expression	2way ANOVA	Uncorrected Fisher's LSD	Vehicle:Ethanol vs. Sugar Fat:Ethanol	*	0.0184	4	4
									6D	PKLR	Gene expression	2way ANOVA	Uncorrected Fisher's LSD	Sugar Fat:Control vs. Sugar Fat:Ethanol	ns	0.1067	4	4

## Sheet: Supplementary Table 7
	Supplementary Table 7. Primers used for gene expression analysis (Homo sapiens).
	Gene	Full Name	Forward Primer	Reverse Primer
	ADH1	Alcohol dehydrogenase 1	ATGATGGCTTCCCTGTTATG	GTAGCAGCATAGGGTTCATT
	ALDH2	Aldehyde dehydrogenase 2	CATCTCCAATGACAGGTAAGG	CGTAAGCTGTCTCTCTCTCT
	CYP2E1	Cytochrome P450 2E1	CTGGCTCCAGCTTTACAAT	CACCCTTTCAGACACATACTC
	PLIN1	Perilipin 1	CAGGCTGCTAAGTCTTCTTC	CTGTGAATGGCCTGAAAGT
	PLIN2	Perilipin 2	TCATGGCCTGCTGAAATATG	CGGTCACATACACACAAAGT
	PLIN3	Perilipin 3	GTCCACTTGGGAAGCTAAG	TACTGACTGATAGGGTGAGG
	PLIN5	Perilipin 5	AGCTGGGTTCTTCACCTAT	CCCAAAGTGCTGGGATTAC
	CD36	Cluster differentiation 36	GGACCATTGGTGATGAGAAG	CCACACCAACACTGAGTAAG
	CPT1	Carnitine palmitoyl transferase 1	GAGCTGTTTGACTTGGAGAA	TTCTCTCCCACAAGGATGTA
	SHREBP1	Sterol regulatory element binding protein 1	CAAGGCCATCGACTACATTC	GACACCAGATCCTTCAGAGA
	FAS	Fatty acid synthase	CTGGACTACTTTGTGGTCTTC	TCTCACAGATACGCTCCAT
	ACC	Acetyl CoA carboxylase	GGAACATCCCTACGCTAAAC	GACAAGGTGGAGTGAATGAG
	CHREBP	Carbohydrate response element-binding protein	GACAGCTGAGTACATCCTTATG	TGCTGGCACAGGTTAATG
	ACADM	Medium-chain acyl-CoA dehydrogenase	CGGAGCTGGTTTCAAAGT	GGCATACTTGGTAGCTTCAT
	FABP1	Fatty acid binding protein 1	GGGTCCAAAGTGATCCAAA	TGTCACCTTCCAACTGAAC
	PKLR	Pyruvate kinase L/R	TGAGGGTGGTAAAGGACTAC	GCTGTTGGTGCAGGAATAA
	HL	Hepatic lipase	CCATGTGCGGATATGAGAAG	CAGTTCTGGAAGCTGAGAAG
	SCD1	Stearoyl-CoA desaturase 1	TCTGAAGGAGAGGAGGAATTAG	CCTATGTGAAGTTCGCTCTTAG
	APOB	Apolipoprotein B	TACACACTGGACGCTAAGA	CTTGTGCTACCATCCCATAC
	DGAT1	Diacylglycerol O-acyltransferase 1	GGAGAACCTCATCAAGTATGG	AGACATTGGCCGCAATAA
	PPARG	Peroxisome proliferator activated receptor gamma	GACTTCTCCAGCATTTCTACTC	GGTACTCTTGAAGTTTCAGGTC
	PPARA	Peroxisome proliferator activated receptor alpha	GATTGATAAGGGTCCCATGAC	GGATGTCCTAACCCTAACTTTC
	PPARD	Peroxisome proliferator activated receptor delta	TGATGCCCAGTACCTCTT	TCTCGGTTTCGGTCTTCT
	PGC1A	PPARG coactivator 1 alpha	CCACCACTCCTCCTCATAA	TCAGCTCCTACAGCAACTA
	PGC1B	PPARG coactivator 1 beta	GGCAACTCCAAGGTCTATTC	ACGAGATGGTTGCCAATG
	CATALASE	Catalase	GCAAGGGAGAAGGCAAAT	CACATCTAGCACAGGAGAATC
	GPX1	Glutathione peroxidase 1	GGGAGGAACACCTGATCTTA	GACACCCGGCACTTTATTAG
	GPX4	Glutathione peroxidase 4	GCTGTGGAAGTGGATGAAG	GATGAGGAACTGTGGAGAGA
	COQ10A	Coenzyme Q10A	CCGTTCCTTCATGGGATTT	TGGACACCACCTCATACA
